# Supplementary material for: Maintenance-energy requirements and robustness of Saccharomyces cerevisiae at aerobic near-zero specific growth rates
Source: Microb Cell Fact. 2016 Jun 17;15:111. doi: 10.1186/s12934-016-0501-z (PMC4912818; doi:10.1186/s12934-016-0501-z)
Supplement: Supplementary file 1 — 10.1186/s12934-016-0501-z Set of differentially expressed genes during the transition from exponential growth to stationary phase in aerobic batches of S. cerevisiae with glucose as carbon source [34], and overlap with the set of differentially expressed genes during aerobic retentostat cultures in the present study. [file 12934_2016_501_MOESM1_ESM.xlsx]

## Sheet: Aerobic EDGE Signif. Results
Aerobic batch data			Aerobic retentostat data	Matching genes		INFO
Rank	Gene Name	P-Value	1375 genes	458 genes		The aerobic batch data is derived from Bisschops et al, Microbial Cell, 2015
1	6346_at	3.71e-08	8223_at	8142_s_at		DOI: 10.15698/mic2015.11.238 (open access)
2	9064_at	4.45e-07	8142_s_at	8615_at		The microarray data is available via GEO series accession number GSE69485
3	8426_at	4.82e-07	6725_at	5114_at
4	6487_at	5.01e-07	10167_at	9286_s_at		Independent duplicate aerobic batch cultures (strictly controlled in bioreactors
5	7422_at	5.94e-07	4778_at	5016_at		at pH5 and 30 degrees C) were sampled at 6 different time points covering mid
6	9034_at	9.27e-07	8615_at	10382_at		and late exponential phase, early and mid post diauxic phase, and early and late
7	8142_s_at	1.56e-06	4394_at	7190_i_at		stationary phase.
8	6077_at	2.21e-06	5114_at	4719_at
9	6449_at	2.23e-06	9515_at	10027_at		Transcriptome samples have been processed and analysed as described in the
10	9614_at	3.08e-06	8022_at	4876_at		Methods section of the manuscript.
11	4842_at	3.17e-06	9286_s_at	5142_i_at
12	9762_at	3.25e-06	5016_at	6237_at		Genes with significant differential expression profiles were obtained using
13	8231_at	3.32e-06	7284_at	5382_at		EDGE analysis with a p-value cutoff of 0.01 (exactly like the retentostat data as
14	6934_at	3.45e-06	10934_at	10111_at		described in the Methods section).
15	6784_at	3.62e-06	5750_at	8020_s_at
16	7832_at	4.66e-06	10382_at	11350_at
17	8278_at	4.92e-06	11220_at	9661_at
18	9285_at	7.48e-06	7190_i_at	4764_at
19	4396_at	7.74e-06	7413_at	8507_at
20	7933_at	8.57e-06	4719_at	7191_f_at
21	3647_f_at	9.2e-06	10027_at	7543_at
22	3853_f_at	9.27e-06	11385_s_at	8477_at
23	5553_at	9.5e-06	4243_at	6853_at
24	7919_at	1.08e-05	7117_at	10709_at
25	4386_at	1.14e-05	4876_at	8879_at
26	9640_at	1.16e-05	10597_at	5755_at
27	3975_at	1.24e-05	5592_at	8669_at
28	4365_at	1.27e-05	9948_f_at	6167_at
29	5150_at	1.54e-05	6010_at	4525_at
30	10687_at	1.8e-05	5142_i_at	4832_at
31	8881_at	1.81e-05	6237_at	5085_at
32	7643_at	1.84e-05	5382_at	4401_at
33	10172_at	1.89e-05	9460_at	8646_at
34	8882_at	1.92e-05	10111_at	11133_at
35	8020_s_at	1.94e-05	10386_s_at	5620_at
36	5738_at	1.98e-05	8020_s_at	7845_s_at
37	6628_at	2.12e-05	10328_at	4368_at
38	8686_at	2.16e-05	11350_at	10180_at
39	4537_at	2.16e-05	11205_i_at	4958_at
40	9542_at	2.18e-05	9661_at	6729_at
41	6317_at	2.27e-05	4764_at	8725_g_at
42	5666_at	2.34e-05	4742_at	10678_at
43	6821_at	2.46e-05	8507_at	4194_at
44	5406_at	2.53e-05	8808_at	11250_s_at
45	4390_at	2.58e-05	7191_f_at	5322_at
46	4761_at	2.74e-05	8388_at	11185_at
47	7361_at	2.9e-05	9610_at	7633_s_at
48	4712_at	3.07e-05	9580_at	7981_at
49	7631_at	3.15e-05	9288_s_at	5683_at
50	7431_at	3.15e-05	8604_at	8541_at
51	7069_at	3.35e-05	7543_at	4068_at
52	8607_at	3.4e-05	11068_at	6722_at
53	4140_at	3.45e-05	4367_at	10932_at
54	6907_at	3.61e-05	7640_at	7422_at
55	5690_at	3.62e-05	8477_at	11033_at
56	4844_at	3.85e-05	10739_f_at	10179_at
57	9331_at	3.89e-05	6597_at	7241_at
58	11199_at	3.91e-05	9519_at	4449_at
59	5370_at	3.96e-05	9365_at	8369_f_at
60	9970_at	3.97e-05	4898_at	4334_i_at
61	9057_at	4.06e-05	6853_at	8368_i_at
62	4572_at	4.08e-05	5927_at	6560_at
63	11026_at	4.24e-05	8360_at	10362_at
64	5220_at	4.28e-05	10860_s_at	10161_g_at
65	3988_at	4.39e-05	7293_at	11153_at
66	4339_at	4.54e-05	7322_at	7921_at
67	7280_at	4.63e-05	5656_at	5627_at
68	5137_at	4.87e-05	5940_at	8504_at
69	6472_at	5.06e-05	10709_at	4362_at
70	7282_at	5.07e-05	8251_at	8633_at
71	10146_at	5.15e-05	6702_at	10572_at
72	10721_at	5.22e-05	3832_s_at	11052_at
73	8444_at	5.28e-05	8879_at	4491_at
74	4212_g_at	5.52e-05	5755_at	4319_at
75	7869_at	5.61e-05	8669_at	5068_at
76	8382_at	5.87e-05	11206_f_at	10865_at
77	11002_at	6.06e-05	6167_at	9972_at
78	6528_at	6.15e-05	11339_at	9582_at
79	6081_at	6.17e-05	5021_at	4818_at
80	6001_at	6.36e-05	4525_at	5094_at
81	10559_at	6.46e-05	6883_at	10875_at
82	4756_at	6.68e-05	6646_at	11152_g_at
83	7597_at	6.84e-05	4832_at	10792_at
84	9056_at	7.05e-05	5085_at	7707_i_at
85	7923_at	7.19e-05	10470_at	9426_at
86	9162_at	7.21e-05	6479_at	6726_at
87	10904_at	7.3e-05	4401_at	5619_at
88	11308_s_at	7.33e-05	8646_at	5260_at
89	8997_at	7.45e-05	11133_at	5246_at
90	4862_at	8.04e-05	8246_s_at	4933_at
91	9063_at	8.16e-05	11370_at	11118_at
92	4241_at	8.35e-05	11320_at	10128_at
93	4793_at	8.43e-05	10919_at	9761_at
94	4209_at	8.48e-05	6640_at	4754_at
95	4504_at	8.52e-05	5620_at	6717_at
96	7732_at	8.74e-05	7845_s_at	6013_at
97	7313_at	8.8e-05	10626_at	9664_at
98	6729_at	8.88e-05	4368_at	10072_at
99	7938_at	9.04e-05	4830_at	10448_s_at
100	4160_at	9.42e-05	7613_at	6693_at
101	7602_at	9.44e-05	10180_at	4343_at
102	5939_at	9.47e-05	4958_at	7924_at
103	10043_at	9.55e-05	6729_at	7565_at
104	5715_at	9.68e-05	4767_at	4513_at
105	8805_at	9.68e-05	8725_g_at	6227_at
106	8422_at	9.76e-05	11259_at	4944_at
107	6167_at	9.78e-05	10391_at	7626_at
108	5201_at	9.88e-05	8965_at	5327_at
109	4759_at	9.98e-05	10678_at	6694_at
110	8833_at	0.000100631	4194_at	8426_at
111	9759_at	0.000101428	9892_at	4321_at
112	8162_at	0.000101503	8810_at	8270_f_at
113	4973_at	0.000102189	8311_at	7754_at
114	10477_g_at	0.000106158	6350_at	7867_at
115	8571_at	0.000106363	11250_s_at	6519_at
116	10775_at	0.000109034	5322_at	10515_at
117	4258_at	0.000110462	5122_at	4756_at
118	7068_at	0.000111909	11185_at	5698_at
119	9595_at	0.000112131	6501_at	9978_at
120	5973_at	0.000112447	7633_s_at	10112_at
121	4823_at	0.000113319	9517_g_at	10219_at
122	9885_at	0.000115173	6669_at	10385_i_at
123	7464_at	0.000117177	4580_at	4975_at
124	7781_at	0.000118661	4858_at	4241_at
125	8657_at	0.000123242	7363_at	8571_at
126	10304_at	0.000125747	4775_at	5100_at
127	7956_at	0.000125914	4840_at	7925_at
128	5120_at	0.000126915	4851_i_at	4947_at
129	5763_at	0.000129271	9031_at	7361_at
130	10692_at	0.000132536	4158_at	4547_at
131	7076_at	0.000132758	7981_at	5810_s_at
132	9424_at	0.000133649	5683_at	7975_at
133	7483_at	0.00013478	11226_at	4761_at
134	10534_at	0.000135467	8665_at	10748_at
135	7171_at	0.000135912	8541_at	4914_at
136	10592_at	0.000138268	9287_s_at	7974_at
137	9108_at	0.000140419	4068_at	7765_at
138	6447_at	0.000141106	9482_g_at	4988_at
139	7311_at	0.000141773	6722_at	9083_at
140	8537_at	0.000142886	11032_at	9757_at
141	5977_at	0.000143424	10932_at	8518_at
142	4947_at	0.000143999	10524_at	5630_at
143	9510_at	0.000145576	6028_at	7714_at
144	7861_at	0.000147023	7422_at	10375_at
145	5181_at	0.00014808	5735_at	10534_at
146	9704_at	0.000148284	11033_at	5942_at
147	5182_at	0.000149119	10179_at	11317_s_at
148	10360_at	0.00014923	10231_at	11377_at
149	10705_g_at	0.000150399	5075_i_at	4532_at
150	9934_at	0.000150473	7128_at	10500_at
151	6911_at	0.000151567	7204_at	8470_at
152	6884_at	0.000151772	7828_at	5811_at
153	11141_at	0.000152792	7741_at	8581_at
154	5314_at	0.000154758	6021_f_at	9386_at
155	8556_at	0.000158134	7348_at	6016_at
156	5420_s_at	0.000158468	4526_at	10916_at
157	8551_at	0.000158969	7241_at	7861_at
158	10910_at	0.000162271	9599_at	9148_at
159	8504_at	0.000162975	4449_at	10583_at
160	9639_at	0.0001642	5667_at	9064_at
161	4581_at	0.000166259	4236_at	11203_i_at
162	6271_at	0.000168503	4711_at	7877_at
163	4065_at	0.00016854	6690_at	4740_at
164	6031_at	0.000169171	8603_at	7733_at
165	3629_f_at	0.000169876	8369_f_at	9943_at
166	8010_i_at	0.000171508	4334_i_at	6893_at
167	7936_at	0.000176721	7762_at	5220_at
168	10108_at	0.000177555	8368_i_at	7168_at
169	6221_at	0.000180727	6814_at	4978_at
170	5645_at	0.000180987	6560_at	8218_at
171	11196_at	0.000186793	10954_at	7405_at
172	4875_at	0.00018798	7072_s_at	4045_s_at
173	4400_at	0.000190855	10362_at	9941_at
174	5026_at	0.000193415	5185_at	9496_at
175	4211_at	0.000193415	8784_s_at	10632_at
176	10472_at	0.000193823	10161_g_at	10701_at
177	10974_at	0.000196197	4453_at	7289_at
178	7270_i_at	0.000197663	9800_s_at	4172_at
179	8545_at	0.000199592	4869_at	7694_at
180	5525_at	0.000202597	6116_at	5679_at
181	4436_at	0.000202671	11153_at	10858_s_at
182	9328_at	0.000203339	10312_at	9119_at
183	7478_s_at	0.00020397	7921_at	11097_at
184	5702_at	0.000209163	5627_at	7193_at
185	4368_at	0.000213856	8504_at	7685_at
186	11185_at	0.000215544	11251_s_at	6595_at
187	9682_at	0.000217511	9567_at	5709_at
188	10777_at	0.00022135	10625_at	7580_at
189	11371_at	0.00022148	4362_at	6226_at
190	5584_at	0.000221963	6704_at	8607_at
191	11064_at	0.00022621	6136_at	8815_at
192	6532_at	0.000226581	4923_at	5014_at
193	6649_at	0.000227119	5762_at	9436_at
194	7733_at	0.000227286	11157_at	7915_at
195	6527_at	0.000227583	5528_at	7693_at
196	8294_at	0.000228455	8633_at	9293_at
197	11105_at	0.000230495	10572_at	9416_at
198	8355_at	0.000232591	11052_at	7882_f_at
199	8886_at	0.000232721	8336_at	6557_at
200	9156_at	0.000232721	9684_s_at	6269_at
201	8237_at	0.000232962	7931_at	10796_at
202	6227_at	0.000235652	8683_at	10127_at
203	9026_at	0.000235745	4551_at	9639_at
204	4959_at	0.000241235	8283_at	4963_at
205	9490_at	0.000244111	4491_at	4440_at
206	7810_at	0.000244333	4319_at	4432_at
207	7289_at	0.000246262	10563_at	9650_at
208	7412_at	0.00024693	5068_at	9975_at
209	4343_at	0.000247116	10012_at	8501_at
210	5007_at	0.000251901	11319_at	8881_at
211	7291_at	0.000253218	8702_at	3988_at
212	5382_at	0.000256168	6854_at	7088_at
213	7580_at	0.000257485	6916_at	9858_at
214	5737_at	0.000260063	6885_at	10003_f_at
215	4166_at	0.000262104	3947_at	7236_at
216	5413_at	0.000265146	10865_at	8718_at
217	7268_at	0.000265943	7794_at	7853_at
218	8617_at	0.000268206	9972_at	8789_s_at
219	9929_at	0.000269134	5646_at	9634_at
220	10026_at	0.00027097	5121_at	9864_at
221	4976_at	0.000272176	7212_at	10378_at
222	7196_at	0.00027264	5640_at	5119_at
223	10942_at	0.000273159	9391_at	9618_at
224	3972_s_at	0.000274624	7641_at	5092_at
225	6195_at	0.000275997	4839_at	8637_at
226	10518_at	0.000281803	9582_at	5051_at
227	8666_at	0.000282805	7147_at	5008_at
228	4896_at	0.000289186	4818_at	5394_at
229	10862_s_at	0.00029015	9102_at	4098_at
230	10489_at	0.00029015	5094_at	9731_at
231	5042_at	0.000290688	10875_at	9759_at
232	4760_at	0.000291486	11174_at	7621_at
233	7214_at	0.000292617	8208_at	10329_at
234	7404_at	0.000293545	11152_g_at	8019_s_at
235	10780_at	0.000295901	10792_at	10639_at
236	8888_at	0.000296772	10471_at	11182_at
237	5810_s_at	0.000298275	7707_i_at	6467_at
238	9978_at	0.000300093	8583_at	10183_at
239	9649_at	0.00030013	9426_at	5525_at
240	5774_at	0.000300334	6726_at	9037_at
241	4162_at	0.000302745	5619_at	9704_at
242	9662_at	0.000303599	10737_at	10061_at
243	7750_at	0.000304841	7331_at	6632_at
244	9293_at	0.000307865	7713_at	4097_at
245	7544_at	0.000308403	5654_at	4844_at
246	8889_at	0.000309701	5260_at	4464_at
247	6722_at	0.000310202	9723_at	10146_at
248	7193_at	0.000311853	9767_at	6468_at
249	6468_at	0.00031215	8244_i_at	8213_at
250	10854_at	0.000312966	10575_at	5957_at
251	9416_at	0.000317752	8561_at	4900_at
252	10369_at	0.000318512	11288_at	7761_at
253	10090_at	0.000319069	6852_at	10478_at
254	4385_at	0.000321666	9014_at	8617_at
255	10577_at	0.000324244	5246_at	10227_at
256	7974_at	0.000326804	6069_i_at	5986_at
257	4124_at	0.000330848	4933_at	7457_at
258	10992_at	0.000331033	11118_at	10942_at
259	10023_at	0.000331219	10128_at	5106_at
260	9625_at	0.000337897	9761_at	6337_at
261	8229_at	0.000339974	4754_at	5600_at
262	5995_at	0.000340679	6902_at	10051_at
263	4716_at	0.000340994	10494_at	6209_at
264	11113_at	0.000343239	9946_at	4353_at
265	6454_g_at	0.000344482	6717_at	8868_at
266	8575_at	0.000346021	4713_at	11108_at
267	7867_at	0.000347004	6013_at	9625_at
268	6209_at	0.000350751	9664_at	9976_at
269	7295_at	0.000351141	8724_at	5426_at
270	8941_at	0.000351271	10953_at	5791_at
271	7440_at	0.000352829	9091_at	5966_at
272	10295_at	0.00036036	10800_at	11065_at
273	7782_at	0.000360694	6293_at	11171_at
274	7370_at	0.000363068	10269_at	6377_at
275	7951_at	0.000363068	10072_at	10346_at
276	6423_at	0.000365368	11163_at	10295_at
277	8887_at	0.000366314	9484_at	6720_at
278	4709_at	0.000372398	10448_s_at	9109_at
279	5087_at	0.000372918	6793_at	10721_at
280	7685_at	0.000375756	9691_i_at	5555_at
281	6079_at	0.000388685	4187_at	7791_at
282	3356_f_at	0.000389501	5642_at	11144_at
283	8815_at	0.000390966	6693_at	5500_at
284	9975_at	0.000392265	4444_at	8436_at
285	6397_at	0.000395734	6210_at	10926_at
286	10072_at	0.000401966	7113_at	6462_at
287	8217_at	0.000402133	8479_at	6449_at
288	9996_at	0.000403024	7257_at	8887_at
289	7403_at	0.000403098	4343_at	7078_at
290	10740_at	0.000403747	7842_at	11362_at
291	7714_at	0.000408663	4739_at	11162_at
292	9654_at	0.000410462	7924_at	11371_at
293	9020_at	0.000411111	11221_at	4388_at
294	8395_at	0.000412892	7565_at	9587_at
295	8173_at	0.000413022	8247_at	9398_at
296	7318_at	0.00041484	4513_at	7728_at
297	4112_at	0.000415118	5751_at	6890_at
298	6786_at	0.000419273	6227_at	5268_at
299	3325_f_at	0.000422426	8332_at	5186_at
300	6780_at	0.000423261	11204_s_at	8281_at
301	5974_at	0.00042762	4944_at	9530_at
302	4737_at	0.000428177	7626_at	5636_at
303	5016_at	0.00043146	5327_at	6369_at
304	10329_at	0.000432981	6694_at	8422_at
305	7678_at	0.000436542	8426_at	7270_i_at
306	10323_at	0.000442497	4256_at	5745_at
307	6850_at	0.000448674	10859_at	11051_at
308	8883_at	0.000454758	4321_at	6220_at
309	6244_at	0.000457002	11091_at	5007_at
310	4248_at	0.000457448	8270_f_at	7938_at
311	7481_at	0.000458579	7632_i_at	7681_at
312	10375_at	0.000460249	7754_at	6077_at
313	5600_at	0.000460286	11236_at	6161_at
314	10572_at	0.000462029	8694_at	9374_at
315	6499_at	0.00046535	4496_at	7403_at
316	7450_at	0.000466203	10010_at	7609_at
317	9066_at	0.000466222	9445_at	3647_f_at
318	7152_at	0.000467001	9852_at	7311_at
319	7596_at	0.000468967	7867_at	5816_at
320	4503_at	0.00046956	8363_at	8231_at
321	7290_at	0.000476387	6519_at	5117_at
322	10704_at	0.000477462	8377_at	5067_at
323	7846_at	0.000478668	10515_at	8481_at
324	4469_at	0.000479818	10116_at	9285_at
325	8002_at	0.000479967	4756_at	10473_i_at
326	9098_at	0.000484289	7231_at	5738_at
327	11058_at	0.000493953	5698_at	6565_at
328	4736_at	0.000496401	9978_at	5995_at
329	8207_at	0.000498182	10112_at	7242_at
330	4128_at	0.000505101	10219_at	4385_at
331	7269_g_at	0.000508366	10385_i_at	8365_at
332	9664_at	0.000512651	8232_at	4390_at
333	8992_at	0.000513541	8605_at	10636_at
334	10245_at	0.000516435	4975_at	9429_at
335	6882_at	0.00052033	8445_at	4387_at
336	11377_at	0.000523651	11353_at	8460_at
337	11044_at	0.000525301	11183_at	8285_at
338	5225_at	0.000527082	4241_at	5422_s_at
339	4388_at	0.00052916	5157_at	8960_at
340	4789_at	0.000534558	8571_at	7404_at
341	8944_at	0.000546633	9535_at	7727_at
342	7645_at	0.000548062	5100_at	5717_at
343	8580_at	0.00055038	7925_at	5162_at
344	7170_at	0.00056164	4947_at	7958_at
345	7659_at	0.000563031	11225_at	7659_at
346	10111_at	0.000564348	6660_at	11166_at
347	10526_at	0.000566073	7361_at	10296_at
348	4827_at	0.0005688	4547_at	8297_at
349	8228_at	0.000569004	9380_at	9472_at
350	4866_at	0.000571026	6230_at	7772_at
351	10548_at	0.000578056	5810_s_at	5331_at
352	11297_at	0.000585773	7975_at	9207_at
353	5998_at	0.000588351	9488_at	5506_s_at
354	9864_at	0.000592154	4761_at	5200_at
355	6505_at	0.00059284	10748_at	10854_at
356	9638_at	0.000596735	11189_at	4948_at
357	5568_at	0.000598349	4914_at	7071_s_at
358	6839_at	0.000606752	9032_at	10125_at
359	4477_at	0.000609646	7974_at	4125_at
360	6933_at	0.000611556	4073_at	8788_at
361	8687_at	0.000614061	7765_at	7081_at
362	4194_at	0.000614673	10857_at	6882_at
363	4972_at	0.000615823	4988_at	10073_at
364	9886_at	0.00061599	4715_at	4862_at
365	7124_at	0.000616676	9083_at	6213_at
366	10663_at	0.000619718	9757_at	8857_at
367	5500_at	0.000623428	5325_at	10026_at
368	4045_s_at	0.000626656	8518_at	5678_at
369	8664_at	0.000638397	5630_at	8981_at
370	7592_at	0.000640141	7714_at	7914_at
371	10192_at	0.000646874	9150_at	6378_at
372	6727_at	0.000652569	5404_at	4730_s_at
373	8165_at	0.000655073	10094_at	5018_at
374	9586_at	0.000660712	8334_at	11386_at
375	8192_at	0.000666871	10375_at	9962_at
376	10608_at	0.000668169	10153_at	9542_at
377	7911_at	0.000669709	6222_at	4423_at
378	5677_at	0.00067136	4833_at	10184_at
379	9549_at	0.000682007	10534_at	8339_at
380	4316_at	0.000688982	5942_at	5715_at
381	3974_at	0.000689649	3732_s_at	4246_at
382	11182_at	0.000689872	8205_at	11061_g_at
383	8536_at	0.000702801	11317_s_at	7481_at
384	4878_at	0.000708106	6190_at	9552_at
385	9375_at	0.000708273	10580_at	7087_at
386	7319_at	0.00070933	11377_at	7917_at
387	7797_at	0.000715415	4532_at	6079_at
388	6728_at	0.000718494	10500_at	7261_at
389	6876_at	0.000719087	9399_at	7076_at
390	8867_at	0.000719996	9571_at	9645_at
391	10499_at	0.000731979	10947_at	9969_at
392	6921_at	0.000742386	5258_at	10377_at
393	9432_at	0.000742738	10381_at	7650_at
394	10533_at	0.000744519	8470_at	9637_at
395	7135_at	0.00074591	5811_at	10044_at
396	5043_at	0.000754906	6108_at	7836_at
397	5422_s_at	0.000757689	8581_at	4339_at
398	6139_at	0.000758097	9386_at	7631_at
399	4253_i_at	0.00077097	7314_at	7145_at
400	10236_at	0.000778668	9028_at	7098_at
401	5079_at	0.00078056	7910_at	8440_at
402	4563_f_at	0.000783268	6016_at	9433_at
403	4474_at	0.000786774	10916_at	6663_at
404	10678_at	0.000790243	7861_at	8444_at
405	4565_at	0.000790429	7164_at	8520_at
406	8430_at	0.000790744	9148_at	5544_at
407	9653_at	0.000796958	9550_at	5136_at
408	6543_at	0.000803988	10583_at	4503_at
409	6721_at	0.000810981	9064_at	9112_at
410	6094_at	0.000811334	7947_at	9199_at
411	8213_at	0.000818735	9422_at	8037_at
412	5068_at	0.000822705	7932_at	10368_s_at
413	8873_at	0.00082378	10306_at	5031_at
414	9724_at	0.000828511	11203_i_at	9876_at
415	8643_at	0.000829123	7877_at	4223_at
416	9650_at	0.000835708	4740_at	10738_i_at
417	7447_at	0.000844908	5993_at	9020_at
418	10798_at	0.000846411	7733_at	9911_at
419	8866_at	0.00085038	9943_at	5587_at
420	8433_at	0.00085396	7300_at	6139_at
421	10476_at	0.000855185	6893_at	8640_at
422	5018_at	0.000856075	7448_at	4200_at
423	5755_at	0.000858245	4855_at	5326_at
424	4542_at	0.000865127	5220_at	5172_at
425	10252_at	0.000865127	9543_at	9977_at
426	7609_at	0.000871063	8226_at	6528_at
427	10018_at	0.000874272	7980_at	10172_at
428	9696_at	0.000879614	7168_at	10104_at
429	11149_at	0.000881692	8292_at	7447_at
430	5722_at	0.000884177	8242_at	6144_at
431	9353_at	0.000885309	6840_at	9427_at
432	4500_at	0.000886867	4978_at	9316_at
433	7078_at	0.000897756	8218_at	4498_at
434	4184_s_at	0.000899128	7405_at	8911_s_at
435	6761_at	0.000899796	4951_at	8228_at
436	7813_at	0.000900557	4045_s_at	9203_at
437	7997_at	0.000901094	9941_at	6550_at
438	7594_at	0.000911779	10556_i_at	6494_at
439	10112_at	0.000916602	8964_at	10862_s_at
440	11325_at	0.0009179	11330_at	4939_at
441	6881_at	0.000926934	5915_at	8866_at
442	6312_at	0.000928325	5753_at	9676_at
443	11086_at	0.000930996	9496_at	6398_at
444	10377_at	0.000939492	10632_at	8386_at
445	6061_at	0.000940605	8801_at	7911_at
446	4449_at	0.000948006	10701_at	9315_at
447	11118_at	0.000961788	10930_at	6317_at
448	7788_at	0.000961807	7289_at	4823_at
449	5926_g_at	0.000971415	6638_at	6346_at
450	10058_at	0.00097635	7421_at	10700_at
451	8457_at	0.000976758	10485_at	5026_at
452	4514_at	0.000993749	4172_at	9690_at
453	6605_at	0.000994083	9537_at	11351_at
454	7211_at	0.000995251	7694_at	7943_at
455	5402_at	0.000996105	9381_s_at	7956_at
456	7480_at	0.00101714	4076_f_at	7789_at
457	4807_at	0.0010172	10343_at	9072_at
458	6565_at	0.00102052	10258_at	7370_at
459	7890_at	0.00102276	8191_at
460	10892_at	0.00102799	10931_at
461	6030_at	0.00103207	4575_i_at
462	8819_at	0.00103988	4811_at
463	10650_at	0.00104096	11175_at
464	10186_s_at	0.00105207	5971_at
465	5996_at	0.00105437	10593_at
466	10522_at	0.00105483	10120_at
467	8182_at	0.00105626	5679_at
468	4205_at	0.00105721	4879_at
469	7809_at	0.00106056	3792_s_at
470	10163_at	0.00106526	10858_s_at
471	8844_at	0.00106882	9119_at
472	8004_at	0.00107776	9283_at
473	7292_at	0.00108603	10516_at
474	10911_at	0.0010864	9152_at
475	5534_at	0.00109125	11097_at
476	4707_at	0.00109616	10851_at
477	6066_at	0.00109794	10279_at
478	5923_at	0.00109805	5581_at
479	5105_at	0.00110143	7193_at
480	4125_at	0.00110239	8591_at
481	6385_at	0.0011036	7685_at
482	4872_at	0.00110942	9538_at
483	5353_at	0.00110976	9100_at
484	6082_at	0.00111024	7985_at
485	10092_at	0.00111948	6595_at
486	9065_at	0.00111959	7944_at
487	4135_at	0.00112384	5988_at
488	6098_at	0.00112666	5709_at
489	4464_at	0.00112977	8352_at
490	5697_at	0.00113391	5076_f_at
491	11230_at	0.00113406	7037_s_at
492	9456_at	0.00114164	10274_at
493	8381_at	0.00114865	7580_at
494	9411_at	0.00115047	6335_at
495	10368_s_at	0.0011514	8186_at
496	4763_at	0.00115552	6020_r_at
497	5728_i_at	0.00115878	6226_at
498	4098_at	0.0011645	8420_at
499	8787_at	0.00116535	8607_at
500	4204_at	0.0011667	8815_at
501	9109_at	0.00116739	4768_at
502	9135_at	0.00116867	5014_at
503	9732_at	0.00116932	9483_at
504	5327_at	0.00117258	9436_at
505	10688_at	0.00117676	8293_at
506	6544_at	0.00117819	4538_at
507	8723_at	0.00118418	6715_at
508	5394_at	0.00118893	8621_at
509	7877_at	0.00118993	6070_s_at
510	6419_at	0.00119171	4074_at
511	5036_at	0.00119612	10254_at
512	8299_at	0.00119742	6261_at
513	8007_at	0.0011982	6304_at
514	4841_at	0.00120464	8722_at
515	10321_at	0.00120473	7915_at
516	9428_at	0.00120584	5599_at
517	9473_at	0.00120692	4490_at
518	6067_at	0.00121373	8988_at
519	10044_at	0.00122437	9615_at
520	4222_at	0.00122547	9592_at
521	6267_at	0.00122929	4130_at
522	9863_at	0.00124274	7959_at
523	5305_at	0.001244	8936_at
524	5359_at	0.00124613	6498_at
525	10587_at	0.00124739	7693_at
526	11351_at	0.00124756	9293_at
527	10996_at	0.00124917	10054_at
528	4960_at	0.0012596	9416_at
529	8922_at	0.00126708	7882_f_at
530	10614_at	0.00127728	6557_at
531	7457_at	0.00128089	10069_f_at
532	5243_at	0.00128102	5256_at
533	6615_at	0.00128201	9623_at
534	6693_at	0.00129137	10374_at
535	6134_at	0.00129184	10270_at
536	6168_at	0.00129455	6269_at
537	4440_at	0.0012956	10796_at
538	8955_at	0.00129659	10127_at
539	7218_at	0.00130382	8478_at
540	8432_at	0.00131154	9639_at
541	10609_at	0.00131228	10898_at
542	6161_at	0.00131966	10105_at
543	4197_at	0.00132948	8659_at
544	8824_at	0.00133103	9466_at
545	4287_s_at	0.00133235	8517_at
546	5811_at	0.00133498	3731_s_at
547	6957_s_at	0.00133916	10114_at
548	8466_at	0.00134973	10554_at
549	9725_at	0.00135147	4963_at
550	6137_at	0.00136212	9932_at
551	8440_at	0.00137012	7786_at
552	8928_at	0.00137236	8921_s_at
553	5071_at	0.00137846	4440_at
554	4491_at	0.00137878	5348_at
555	10887_at	0.00138032	4432_at
556	8281_at	0.00138321	9672_at
557	9159_at	0.00139423	9650_at
558	4523_at	0.00139672	7758_at
559	9426_at	0.00140044	4234_at
560	11101_at	0.00140208	11314_at
561	8960_at	0.00140588	9975_at
562	6196_at	0.0014062	8501_at
563	4905_g_at	0.00140959	8881_at
564	9634_at	0.00141063	3988_at
565	7967_at	0.00141495	7088_at
566	6893_at	0.00141675	11102_at
567	9552_at	0.00141751	9858_at
568	4483_s_at	0.00142161	10003_f_at
569	7364_at	0.00142161	7236_at
570	7731_at	0.00142562	8718_at
571	6315_at	0.00143083	7853_at
572	6576_at	0.00143534	8559_at
573	8465_at	0.00143712	9971_at
574	6696_at	0.00143762	6217_at
575	9722_at	0.00144135	7566_at
576	10027_at	0.00144457	8789_s_at
577	5622_at	0.00145344	9634_at
578	7138_at	0.0014562	9864_at
579	10209_at	0.00145817	10389_at
580	6420_at	0.0014691	10378_at
581	7405_at	0.00147082	5119_at
582	9530_at	0.00147301	9618_at
583	6369_at	0.00149115	6895_at
584	10085_at	0.00149275	9754_at
585	9313_at	0.00149368	5092_at
586	5004_at	0.00149857	4732_at
587	10257_at	0.00149865	7303_at
588	5351_at	0.00150182	7207_at
589	4730_s_at	0.00150306	10897_at
590	11146_at	0.00150378	6924_at
591	10179_at	0.00150462	9487_at
592	10366_i_at	0.00150519	8637_at
593	10045_at	0.00151206	5050_at
594	7188_at	0.00151493	6556_at
595	9690_at	0.00151638	7982_at
596	7870_at	0.00152204	9204_at
597	7325_at	0.00152304	4743_at
598	6467_at	0.00152541	4843_at
599	9344_at	0.00152634	7365_at
600	5261_at	0.00152768	5051_at
601	10241_at	0.00152797	8703_at
602	9703_at	0.00153417	5008_at
603	4334_i_at	0.00155919	9949_at
604	8218_at	0.00156956	4198_at
605	8214_at	0.00157687	5394_at
606	6709_i_at	0.00157748	7057_at
607	9705_at	0.00157793	4098_at
608	10570_at	0.00158073	9731_at
609	6719_at	0.00158841	8180_at
610	6218_at	0.00158933	9759_at
611	6637_at	0.00159839	7698_at
612	5957_at	0.00160046	7621_at
613	10225_at	0.00160111	9481_at
614	9608_at	0.00160833	4336_at
615	6365_at	0.00160874	10329_at
616	5101_at	0.00161638	8019_s_at
617	7241_at	0.00161877	10099_at
618	11299_at	0.00162239	10639_at
619	8858_at	0.00162565	10349_at
620	10607_at	0.0016325	11182_at
621	5322_at	0.00164307	7895_at
622	9973_at	0.00164806	6483_at
623	9582_at	0.00165305	9092_at
624	7168_at	0.00165546	6467_at
625	4341_at	0.00165556	10183_at
626	10694_at	0.00165999	8387_at
627	9203_at	0.00166242	7064_at
628	4249_at	0.00167585	5525_at
629	4378_at	0.00168076	4924_at
630	10296_at	0.00168188	9104_at
631	6887_at	0.00170788	9037_at
632	10056_at	0.001712	5699_at
633	8910_at	0.00172755	9704_at
634	4531_at	0.00173205	4558_at
635	10392_at	0.00173562	10061_at
636	8894_at	0.00173738	5643_at
637	4922_at	0.00173778	6630_at
638	11019_at	0.0017396	6525_at
639	10063_i_at	0.00174378	6632_at
640	5096_at	0.00175372	4097_at
641	5692_at	0.00175418	8151_s_at
642	9386_at	0.00176166	6201_at
643	11210_at	0.00176902	9958_at
644	6282_at	0.00177002	8185_at
645	4513_at	0.00177548	8677_at
646	6199_at	0.00178655	5937_at
647	10926_at	0.001789	6626_at
648	4392_at	0.0017901	8441_at
649	7843_at	0.00179501	5670_i_at
650	6519_at	0.00179546	4844_at
651	10187_at	0.00179698	4868_at
652	8236_at	0.00180119	5179_at
653	11356_at	0.00180429	4464_at
654	5729_f_at	0.00180707	10523_at
655	9458_at	0.00180866	6464_at
656	9368_at	0.00181744	5104_at
657	8206_at	0.00182467	10507_at
658	6929_at	0.0018294	10146_at
659	8704_at	0.00183127	6468_at
660	7581_at	0.00183793	10222_at
661	7876_at	0.00184598	9392_at
662	5611_at	0.00184956	5536_at
663	10228_at	0.00185917	7184_at
664	8365_at	0.00186014	8213_at
665	10706_at	0.00186181	4995_at
666	10049_at	0.00186446	5957_at
667	7059_at	0.00186763	9024_at
668	7345_s_at	0.00187466	9968_s_at
669	4318_at	0.00187635	4900_at
670	6300_g_at	0.00188034	8146_at
671	5630_at	0.00188297	7761_at
672	5102_at	0.00188967	10478_at
673	8470_at	0.0018903	9498_f_at
674	10055_at	0.00189414	8617_at
675	10698_at	0.00189991	10227_at
676	7981_at	0.00190347	5423_s_at
677	8679_at	0.00190562	4092_at
678	5092_at	0.00191187	4472_s_at
679	4437_at	0.00191812	5986_at
680	4498_at	0.00192705	10106_at
681	10660_at	0.00193254	7457_at
682	4361_at	0.00193567	10942_at
683	4414_at	0.00193747	4451_at
684	10117_at	0.00193919	7391_at
685	9342_at	0.00194776	9376_at
686	6871_at	0.0019481	4852_s_at
687	9103_at	0.00195108	10147_at
688	10701_at	0.00195288	5082_at
689	7419_at	0.00196238	5024_at
690	9504_at	0.00196591	5141_at
691	5426_at	0.00196685	5106_at
692	6909_at	0.00197121	9952_at
693	5340_at	0.00197262	6337_at
694	10985_at	0.00197338	6783_at
695	11266_f_at	0.00197976	5600_at
696	6220_at	0.00198842	10051_at
697	7098_at	0.00198885	6209_at
698	6324_g_at	0.00198909	4583_at
699	6458_at	0.00199121	8389_at
700	4874_at	0.00199675	4935_at
701	6236_i_at	0.00199707	5661_at
702	5178_at	0.0019975	4353_at
703	6259_at	0.00199829	6056_at
704	4068_at	0.00200499	9414_f_at
705	8374_at	0.00200686	6183_at
706	5361_at	0.00201184	8868_at
707	9757_at	0.00201198	11108_at
708	4452_at	0.00201421	9625_at
709	8285_at	0.0020176	9976_at
710	7772_at	0.00202742	6339_at
711	5435_at	0.00202742	4475_at
712	4933_at	0.00203248	9641_at
713	7873_at	0.00205023	5426_at
714	7903_at	0.00205121	6357_at
715	6212_at	0.00205123	5791_at
716	5789_at	0.0020532	4941_at
717	8481_at	0.00206847	5966_at
718	9874_at	0.0020772	6860_at
719	4546_at	0.00208062	10237_at
720	11345_at	0.0020875	11065_at
721	7864_at	0.00208837	6700_at
722	6575_at	0.00208983	5228_at
723	8728_at	0.00209764	11171_at
724	10134_at	0.00210319	6370_at
725	5917_at	0.00210612	5632_at
726	6177_at	0.00210616	4376_at
727	7038_s_at	0.00211007	6377_at
728	7850_at	0.00211148	5367_at
729	9712_at	0.00212819	6798_f_at
730	4132_at	0.00212949	10346_at
731	9493_at	0.00213042	11122_at
732	6160_at	0.00213077	7830_at
733	7409_at	0.00214081	7841_at
734	10875_at	0.00214663	7766_at
735	11135_at	0.00215301	10295_at
736	8277_at	0.00215307	8942_at
737	4255_at	0.00215359	6720_at
738	5921_at	0.00218446	10756_at
739	8857_at	0.00220147	9109_at
740	5942_at	0.00220901	8585_at
741	5961_at	0.00221803	10721_at
742	11043_at	0.00222081	7244_at
743	7749_at	0.00222243	5958_at
744	4319_at	0.00222731	6150_at
745	10227_at	0.00223226	5555_at
746	6045_at	0.0022511	7791_at
747	6378_at	0.00226251	3791_s_at
748	7160_at	0.00226561	9505_at
749	6785_at	0.00226639	9890_s_at
750	6546_at	0.00227483	9765_at
751	6847_g_at	0.00228117	7205_at
752	11362_at	0.0022967	3694_at
753	4097_at	0.00229809	11144_at
754	5681_at	0.00230085	5500_at
755	7694_at	0.00230154	5954_at
756	7085_at	0.00230514	4380_at
757	10367_r_at	0.00232033	7321_at
758	8871_at	0.00233511	8309_at
759	6632_at	0.00235257	8436_at
760	5268_at	0.00235904	4103_at
761	11051_at	0.00236151	11358_at
762	5162_at	0.00236394	10789_f_at
763	9011_at	0.00236429	5764_at
764	8019_s_at	0.00237481	8364_at
765	6631_at	0.00237646	5664_at
766	7140_at	0.00238095	10742_at
767	8310_at	0.00239072	10926_at
768	7812_at	0.00239512	4311_at
769	10412_f_at	0.00240423	7105_at
770	7071_s_at	0.00240855	8947_at
771	4372_at	0.00241126	8961_at
772	7621_at	0.00241851	10977_at
773	8597_at	0.00242209	7848_at
774	7386_at	0.00242523	7351_at
775	7381_at	0.00244175	6462_at
776	4876_at	0.0024553	6449_at
777	5606_at	0.00246145	8341_at
778	11250_s_at	0.00246644	5559_at
779	5634_at	0.00246876	8030_at
780	10928_at	0.00247025	11253_s_at
781	7145_at	0.00247034	11311_at
782	7915_at	0.00247103	7738_at
783	10759_at	0.00247208	9675_at
784	9898_at	0.00248121	4322_at
785	8555_at	0.0024829	5430_at
786	9761_at	0.00248342	8887_at
787	4200_at	0.00248624	7078_at
788	3790_s_at	0.00248956	4228_at
789	11062_at	0.0024998	11362_at
790	6650_at	0.00250119	5061_at
791	7935_at	0.00250126	11162_at
792	5372_at	0.00250705	11371_at
793	9436_at	0.00250974	8630_at
794	4126_at	0.00251031	9284_at
795	8507_at	0.00252244	4388_at
796	6573_at	0.00254383	10096_at
797	10776_at	0.00255218	8168_at
798	4426_at	0.0025573	6652_at
799	10127_at	0.00255925	9869_at
800	9922_at	0.00256533	9983_at
801	6313_at	0.00256906	5015_at
802	8338_at	0.00256936	10634_at
803	4382_at	0.00257984	4174_at
804	7646_at	0.00258056	10088_at
805	6394_at	0.002588	10373_at
806	5717_at	0.00258976	10350_at
807	10633_at	0.00259169	4247_at
808	11317_s_at	0.00259249	9587_at
809	9764_at	0.00259449	9450_at
810	10700_at	0.00260074	5985_at
811	6193_at	0.00261009	9398_at
812	6204_at	0.00261962	3648_f_at
813	11003_at	0.00263541	6517_at
814	8718_at	0.0026373	7728_at
815	7565_at	0.00263877	6890_at
816	9433_at	0.00263923	5268_at
817	7727_at	0.00265255	11213_at
818	10378_at	0.00265713	9048_at
819	9430_at	0.00266708	7651_at
820	9198_s_at	0.00266926	7153_at
821	6549_at	0.00266978	8147_s_at
822	10415_at	0.00267696	5273_at
823	6184_at	0.00268058	6574_at
824	7891_at	0.00269015	4439_at
825	5152_at	0.00270505	10989_at
826	8534_at	0.00272217	5186_at
827	5085_at	0.00272632	11354_at
828	8518_at	0.00273118	8281_at
829	9976_at	0.0027314	4108_at
830	5658_at	0.00273858	4810_at
831	10239_at	0.00274875	6457_at
832	8021_at	0.00275672	7888_at
833	7161_g_at	0.00275839	4989_at
834	7061_at	0.00275878	9530_at
835	10755_at	0.00275956	5005_at
836	5212_at	0.00276407	8184_at
837	8348_i_at	0.00278056	8003_at
838	6327_at	0.00278514	4529_f_at
839	5775_at	0.00279054	10638_at
840	7329_at	0.00279427	5636_at
841	6803_at	0.00279928	4337_at
842	9587_at	0.00280916	6489_at
843	10710_at	0.00281519	7711_at
844	9502_at	0.00282515	7296_at
845	AFFX-YFL039C5_at	0.00282623	6174_at
846	10752_at	0.00282977	6369_at
847	8568_at	0.00284797	8573_at
848	8696_at	0.00286691	10288_at
849	11133_at	0.00288069	4930_at
850	9377_at	0.00288757	8422_at
851	9315_at	0.00288787	7270_i_at
852	10716_at	0.00290521	8995_at
853	10036_at	0.00291441	8662_at
854	10380_at	0.00293126	5745_at
855	10624_at	0.00293415	11051_at
856	4471_at	0.00293621	7304_at
857	7658_at	0.00293656	4399_at
858	9661_at	0.00293862	4873_at
859	11108_at	0.00294008	6220_at
860	10087_at	0.00294752	9501_at
861	10208_at	0.00295392	10902_at
862	7789_at	0.00295771	5007_at
863	8443_at	0.00296973	7938_at
864	10492_at	0.00297123	10677_at
865	8789_s_at	0.00300282	4340_at
866	8501_at	0.00300736	7681_at
867	10583_at	0.0030092	5562_at
868	4834_at	0.00301528	10148_at
869	6714_at	0.00301551	6077_at
870	4418_at	0.00301673	8359_at
871	8806_at	0.0030177	9522_at
872	6078_at	0.00301948	6161_at
873	4111_at	0.00302059	9374_at
874	8286_at	0.00302104	7092_at
875	6557_at	0.00303372	7390_at
876	9663_at	0.0030342	9281_at
877	5117_at	0.00303547	7403_at
878	10511_at	0.00304311	7609_at
879	9119_at	0.00304953	3647_f_at
880	10601_at	0.00305882	11338_at
881	6208_at	0.00306006	7217_at
882	7699_at	0.00306394	10166_at
883	11153_at	0.00306396	5223_at
884	4524_at	0.00306954	10654_at
885	6639_at	0.00307312	6559_f_at
886	10865_at	0.00307422	5725_at
887	10211_at	0.00309332	7209_at
888	3148_s_at	0.00309701	7311_at
889	10606_at	0.00309939	9138_at
890	5173_at	0.00310879	5816_at
891	10620_at	0.00310944	9516_at
892	7907_at	0.00312328	4578_at
893	7339_at	0.0031287	8252_at
894	10318_at	0.00313875	6311_at
895	7871_at	0.00314537	6558_i_at
896	5612_at	0.00315018	11114_at
897	9155_at	0.00315782	4992_at
898	10795_at	0.00315832	10876_at
899	11316_r_at	0.00316704	8231_at
900	7593_at	0.00316978	8225_at
901	6759_at	0.00317002	5117_at
902	11197_at	0.00317231	5067_at
903	9309_at	0.00317283	8481_at
904	10448_s_at	0.00317474	9285_at
905	4576_at	0.0031826	9642_at
906	9941_at	0.0031854	10265_at
907	9469_at	0.0031874	8915_at
908	7970_at	0.00319061	4058_at
909	10330_at	0.00319903	9168_at
910	7916_at	0.003201	8549_at
911	9084_at	0.00320223	8320_at
912	7199_at	0.00320484	7316_s_at
913	8569_at	0.0032059	10473_i_at
914	7261_at	0.00322135	4186_at
915	11050_at	0.00322656	9771_at
916	5943_at	0.0032323	5738_at
917	10792_at	0.00324328	6565_at
918	6186_at	0.00324632	10414_at
919	8646_at	0.00325031	5995_at
920	6005_at	0.00325943	7242_at
921	10576_at	0.00325986	10097_at
922	8235_at	0.0032611	10195_at
923	11056_at	0.00326283	8179_at
924	11191_at	0.00326733	4385_at
925	10491_at	0.00328123	8661_at
926	10748_at	0.00328863	9435_at
927	9478_at	0.00329132	8264_at
928	11052_at	0.00331078	7768_at
929	4579_at	0.00332397	8365_at
930	11161_at	0.00335635	4390_at
931	10544_at	0.00336231	10636_at
932	9427_at	0.00337004	9998_at
933	6333_at	0.00337017	9429_at
934	9457_g_at	0.00337242	8930_at
935	5619_at	0.00338065	6894_at
936	8779_at	0.00338121	4387_at
937	10514_at	0.00338948	8460_at
938	7650_at	0.00339316	5398_at
939	6123_at	0.00340853	8285_at
940	9607_at	0.00341818	5422_s_at
941	8312_at	0.00341909	5312_s_at
942	8969_at	0.00342777	8960_at
943	8314_g_at	0.00343402	7404_at
944	8637_at	0.00343569	7727_at
945	5769_at	0.00344454	7277_at
946	5521_at	0.00344773	9770_at
947	6103_at	0.00345262	8323_at
948	6124_at	0.0034759	10646_at
949	4401_at	0.00348651	9184_at
950	6288_at	0.00348844	6817_at
951	6398_at	0.00348926	5242_at
952	4846_at	0.00349245	11234_at
953	7156_at	0.0035258	5717_at
954	7347_at	0.00357173	11195_at
955	6253_at	0.00357453	5162_at
956	4719_at	0.00357626	7958_at
957	6683_g_at	0.00357954	7659_at
958	5555_at	0.0035875	7775_at
959	7203_at	0.0036025	5307_at
960	6712_at	0.00361367	11166_at
961	6494_at	0.00362167	4729_i_at
962	4387_at	0.0036233	5720_at
963	10188_at	0.0036314	6899_at
964	4818_at	0.00363187	10296_at
965	8633_at	0.00363189	7308_at
966	4723_f_at	0.00365186	8777_at
967	5963_at	0.00366066	4342_at
968	7753_at	0.00366934	6216_at
969	11344_at	0.00367257	9651_at
970	7616_at	0.00367626	8297_at
971	7700_at	0.00367639	9472_at
972	7186_at	0.00368024	7772_at
973	7958_at	0.00369774	4887_at
974	5001_f_at	0.00370085	4804_at
975	4805_at	0.00370182	5331_at
976	7338_at	0.00370356	9207_at
977	8001_at	0.00372076	5506_s_at
978	10022_at	0.00374662	4808_at
979	9494_at	0.00374687	5200_at
980	7943_at	0.00375224	5299_at
981	5373_at	0.00375368	6551_at
982	5200_at	0.00375485	10854_at
983	9069_at	0.00375517	5313_s_at
984	8267_at	0.00376403	9114_at
985	8725_g_at	0.00376886	4948_at
986	8291_at	0.00377153	7071_s_at
987	11315_i_at	0.00377444	10125_at
988	6362_at	0.00377743	9388_at
989	5968_at	0.00377839	9290_f_at
990	11166_at	0.00377908	7986_at
991	10184_at	0.00378299	6644_at
992	8513_at	0.00379254	8842_at
993	6910_at	0.00381167	6493_at
994	6671_at	0.00381297	11313_at
995	6023_at	0.00382927	4125_at
996	11143_at	0.00383293	8788_at
997	11228_at	0.00385096	10325_at
998	4720_at	0.00385622	10714_at
999	5251_f_at	0.00386483	7885_at
1000	4510_at	0.00387025	8428_at
1001	5522_at	0.00388102	4062_at
1002	8482_at	0.00388735	10171_at
1003	5126_at	0.00389505	7081_at
1004	5051_at	0.00389597	9389_at
1005	4246_at	0.00389998	10914_at
1006	9865_f_at	0.00390349	9182_s_at
1007	10078_at	0.00390406	9905_at
1008	6144_at	0.00390764	8675_at
1009	8577_at	0.00391434	6882_at
1010	9687_at	0.00393048	5947_at
1011	10183_at	0.00393762	10107_at
1012	6591_at	0.00396168	10262_at
1013	6462_at	0.00396259	6892_at
1014	7195_at	0.00397768	10073_at
1015	7426_at	0.00397941	6782_at
1016	7276_at	0.00398906	10611_at
1017	9207_at	0.00400017	4862_at
1018	4547_at	0.00400527	9339_at
1019	7106_at	0.00400642	8532_at
1020	7063_at	0.00401671	5575_at
1021	10724_at	0.00402042	10986_at
1022	8663_at	0.00402354	11137_at
1023	6492_at	0.00402602	6213_at
1024	8931_at	0.00402799	6961_g_at
1025	10346_at	0.00402836	10443_at
1026	9454_at	0.00404882	6074_at
1027	5962_at	0.00405285	10791_at
1028	9148_at	0.00405303	6859_at
1029	4802_i_at	0.00406832	4141_at
1030	8788_at	0.0040713	8959_at
1031	4963_at	0.00407401	11190_at
1032	6337_at	0.0040744	7627_at
1033	4999_at	0.00408306	9588_at
1034	8726_at	0.00408753	4860_at
1035	5425_at	0.00409651	7573_at
1036	8655_at	0.00410302	8857_at
1037	10725_at	0.00410503	10026_at
1038	6152_at	0.00411632	10681_at
1039	4057_at	0.00412105	8925_at
1040	9379_at	0.00413448	9947_i_at
1041	8282_at	0.00413471	4465_at
1042	5679_at	0.00413925	9027_at
1043	4944_at	0.00413949	5678_at
1044	8474_at	0.00414061	8933_at
1045	5609_at	0.00414405	4360_at
1046	9429_at	0.00414604	8981_at
1047	8174_at	0.00415331	9883_at
1048	5125_at	0.0041571	10722_at
1049	4232_at	0.00415824	7914_at
1050	6233_at	0.00416498	7855_f_at
1051	8450_at	0.00416641	4837_at
1052	6373_g_at	0.00416745	11177_at
1053	4895_at	0.00418153	6378_at
1054	6473_i_at	0.00418722	8836_at
1055	8986_at	0.00419486	5349_at
1056	7984_s_at	0.00421276	10558_s_at
1057	4918_at	0.00421285	4071_at
1058	4122_at	0.00421725	10793_at
1059	4975_at	0.00421996	4730_s_at
1060	9939_at	0.00422513	5018_at
1061	11079_at	0.00422864	5390_at
1062	10047_f_at	0.00422912	9500_at
1063	10929_at	0.004232	11386_at
1064	5035_at	0.00423306	6610_at
1065	5245_at	0.00423547	9962_at
1066	9645_at	0.00426157	10100_at
1067	8324_at	0.00426344	10886_at
1068	7420_at	0.00427435	9175_at
1069	8436_at	0.0042883	5647_s_at
1070	10028_at	0.00430108	10772_at
1071	5980_at	0.00430649	9542_at
1072	8491_at	0.00431299	7798_at
1073	8477_at	0.00431642	4423_at
1074	5987_at	0.00431842	6270_at
1075	7774_at	0.00432042	5265_at
1076	6248_at	0.00432617	5093_at
1077	9801_at	0.00433667	5537_at
1078	10169_at	0.00435144	10184_at
1079	7275_at	0.00435628	8339_at
1080	9635_at	0.0043752	8632_at
1081	6645_at	0.00438442	9855_at
1082	9731_at	0.00439466	9329_at
1083	4914_at	0.00440362	5715_at
1084	9977_at	0.00440618	8727_at
1085	10779_at	0.00443673	4246_at
1086	8641_at	0.00443817	11061_g_at
1087	10600_at	0.00444361	7141_at
1088	10895_at	0.00444745	7481_at
1089	5586_at	0.00444858	4093_at
1090	6371_at	0.00445101	8533_at
1091	10016_at	0.0044522	4774_at
1092	7629_at	0.00445667	9552_at
1093	8495_at	0.00445693	7087_at
1094	6463_at	0.00446112	7917_at
1095	6428_at	0.00446138	5548_at
1096	11386_at	0.00446841	10331_at
1097	10627_at	0.00448783	11148_at
1098	4939_at	0.00448839	6819_at
1099	5114_at	0.00448909	5616_at
1100	9888_at	0.0044979	7488_at
1101	6223_at	0.00449913	6079_at
1102	6456_at	0.00450391	6393_at
1103	7294_at	0.00452202	7261_at
1104	7104_at	0.0045351	9702_at
1105	4786_at	0.00453903	3851_s_at
1106	6016_at	0.00454552	7076_at
1107	6651_at	0.00456077	9645_at
1108	11209_at	0.00457978	4425_at
1109	11078_at	0.0045865	5918_at
1110	5966_at	0.00458726	9969_at
1111	9319_at	0.0046028	10377_at
1112	9603_at	0.00461063	7358_s_at
1113	4415_at	0.00461714	7368_i_at
1114	5089_at	0.00462189	7650_at
1115	7626_at	0.00462365	7949_at
1116	11033_at	0.00462962	4115_at
1117	7429_at	0.00463205	4032_f_at
1118	7660_at	0.00463224	9637_at
1119	7402_at	0.00464854	10044_at
1120	9756_at	0.0046793	4753_at
1121	10641_at	0.00468082	5103_at
1122	4948_at	0.00470488	7836_at
1123	5572_at	0.0047189	7369_s_at
1124	5579_at	0.00472065	10557_f_at
1125	10124_at	0.0047507	7262_at
1126	11075_at	0.00475481	5746_at
1127	5084_at	0.00475984	4339_at
1128	7804_at	0.00476461	7376_at
1129	5786_f_at	0.00477103	9953_at
1130	4165_i_at	0.00477741	7631_at
1131	4216_at	0.00478622	6868_at
1132	11333_at	0.00479636	7145_at
1133	4470_at	0.00479729	6115_at
1134	6577_at	0.00480119	7098_at
1135	6425_at	0.00480594	8440_at
1136	10932_at	0.00480638	9433_at
1137	11028_at	0.00481948	8508_at
1138	8945_at	0.00482113	4566_at
1139	9969_at	0.00483035	7230_at
1140	4534_at	0.00484726	5389_at
1141	5191_f_at	0.0048483	11227_at
1142	6504_at	0.00485255	6663_at
1143	11329_at	0.00486403	8860_at
1144	9387_at	0.00487431	8398_at
1145	6510_at	0.00488551	5964_at
1146	5172_at	0.00488791	8966_at
1147	7242_at	0.0048906	4752_at
1148	6341_at	0.00489395	8444_at
1149	11355_at	0.00489859	8520_at
1150	11144_at	0.00490698	5544_at
1151	9964_at	0.00491247	7115_at
1152	7739_at	0.00491298	10924_at
1153	9407_at	0.00492779	9900_at
1154	5678_at	0.00493094	7563_at
1155	7224_at	0.00493291	8210_at
1156	7975_at	0.0049386	10568_at
1157	5648_at	0.00494151	5136_at
1158	8717_at	0.00495003	7576_at
1159	6533_at	0.00498416	4503_at
1160	4448_at	0.00500148	9889_i_at
1161	8222_at	0.00500942	5778_at
1162	4346_at	0.00502167	6730_at
1163	10515_at	0.0050294	3939_at
1164	9397_at	0.00503126	11066_at
1165	6301_at	0.00504491	9997_at
1166	10161_g_at	0.00505314	6411_at
1167	9196_s_at	0.00505491	6029_at
1168	9366_at	0.00506732	7625_at
1169	6302_at	0.00507759	8209_at
1170	10177_at	0.00509815	11322_at
1171	10743_at	0.00510523	9112_at
1172	9760_at	0.00510558	9199_at
1173	4584_at	0.00512218	7239_at
1174	6308_at	0.00512983	7990_at
1175	8297_at	0.00514461	10653_at
1176	10765_at	0.00517511	9073_at
1177	9316_at	0.00517902	7572_at
1178	10347_at	0.0051803	4072_at
1179	10478_at	0.00519019	7729_at
1180	6531_at	0.00519993	6245_at
1181	9295_g_at	0.00520117	8037_at
1182	5094_at	0.00520534	10468_at
1183	5008_at	0.00520647	4120_at
1184	8589_at	0.00520759	10508_at
1185	4978_at	0.00522076	10368_s_at
1186	8929_at	0.00522313	5250_at
1187	4857_at	0.00522584	10994_at
1188	8330_at	0.0052422	4971_at
1189	9954_at	0.00525086	10416_at
1190	8519_at	0.00525667	8204_at
1191	4856_at	0.00526301	5752_at
1192	5210_at	0.00527765	5031_at
1193	10137_at	0.00528223	8645_at
1194	5979_at	0.0052846	6172_at
1195	8509_at	0.00528774	4364_at
1196	7081_at	0.00528932	5160_at
1197	9286_s_at	0.00529557	10353_at
1198	10061_at	0.00532662	9876_at
1199	4101_at	0.00532699	4223_at
1200	11290_at	0.00533055	10517_at
1201	11067_at	0.0053507	6249_at
1202	4362_at	0.00535268	4107_at
1203	9990_at	0.00535613	4077_at
1204	6490_at	0.00535876	8000_i_at
1205	4458_at	0.00536093	10738_i_at
1206	10632_at	0.00536741	9020_at
1207	10259_at	0.00538177	7962_s_at
1208	8307_at	0.00538698	8300_f_at
1209	6595_at	0.00538737	10763_at
1210	5186_at	0.00538828	10062_at
1211	10878_at	0.00539082	6206_at
1212	4957_at	0.00539362	8829_at
1213	8911_s_at	0.00540868	7669_at
1214	4438_at	0.00541107	7367_at
1215	10032_at	0.0054159	9896_f_at
1216	8399_at	0.00542393	11088_at
1217	9962_at	0.00543246	10781_at
1218	6936_g_at	0.00544062	6433_at
1219	8651_at	0.00545186	7608_at
1220	6508_at	0.00545236	5062_at
1221	5506_s_at	0.00545288	9911_at
1222	8642_at	0.00548371	10766_at
1223	6466_at	0.0054857	5587_at
1224	11083_at	0.00549963	10551_at
1225	4315_at	0.00550349	6139_at
1226	11031_s_at	0.00552643	10076_at
1227	7543_at	0.0055368	8640_at
1228	9534_at	0.00553858	9877_at
1229	5034_at	0.00555511	7123_at
1230	4070_at	0.00555843	4200_at
1231	9083_at	0.00555954	5326_at
1232	10278_at	0.00555979	10501_at
1233	9551_at	0.00557099	8012_at
1234	8362_at	0.00560636	5172_at
1235	9133_at	0.00560942	11155_at
1236	5588_at	0.00561805	10068_i_at
1237	7236_at	0.00562124	8899_at
1238	7088_at	0.00562983	9887_at
1239	4928_at	0.0056317	9977_at
1240	4900_at	0.0056325	10364_at
1241	8541_at	0.00564652	9160_at
1242	4499_at	0.00566515	6664_at
1243	10745_at	0.00566937	10255_at
1244	11151_at	0.00568627	6528_at
1245	6401_at	0.0056865	8375_at
1246	5709_at	0.00569011	8005_at
1247	4313_at	0.00569054	7582_at
1248	10359_at	0.005712	3183_f_at
1249	11097_at	0.00571269	10172_at
1250	4172_at	0.00571486	10104_at
1251	8904_at	0.00572198	7389_at
1252	8199_at	0.005722	11387_at
1253	5032_at	0.00578392	11309_at
1254	7791_at	0.00578472	10867_s_at
1255	7765_at	0.00578674	8453_at
1256	5986_at	0.00579067	11359_at
1257	8349_f_at	0.0057913	5237_at
1258	9854_at	0.00580659	4738_at
1259	7917_at	0.00581326	7067_at
1260	8595_at	0.00582261	4942_at
1261	6890_at	0.00582634	6831_at
1262	4151_at	0.00584207	4969_at
1263	4081_at	0.00584786	7155_at
1264	5603_at	0.00585136	7447_at
1265	10464_at	0.00585735	10170_g_at
1266	6584_at	0.00585754	8403_at
1267	7728_at	0.00586017	9325_at
1268	11049_g_at	0.00586476	10244_at
1269	8949_at	0.0058681	4177_at
1270	4899_at	0.00587995	8212_at
1271	8366_at	0.00588935	3626_i_at
1272	9737_at	0.00589234	10719_at
1273	10525_at	0.00589449	6144_at
1274	7695_at	0.00590759	5012_at
1275	8667_at	0.00591295	7655_at
1276	10051_at	0.00592786	9979_at
1277	11357_at	0.00594617	6880_at
1278	10521_at	0.00594632	9427_at
1279	10665_g_at	0.00596676	9316_at
1280	4894_at	0.00596947	4996_at
1281	4958_at	0.00597101	4916_at
1282	9158_at	0.00598503	9099_at
1283	6694_at	0.0059944	5383_at
1284	3907_f_at	0.00599477	4498_at
1285	6663_at	0.00600093	10133_at
1286	8608_at	0.00601469	8911_s_at
1287	5791_at	0.00602935	8228_at
1288	6265_at	0.00603059	8991_at
1289	11152_g_at	0.00604216	5410_f_at
1290	10925_at	0.00606706	9203_at
1291	9163_at	0.00606852	6550_at
1292	8351_at	0.00610542	6494_at
1293	8455_at	0.00613643	10447_s_at
1294	8879_at	0.00615032	9868_at
1295	4832_at	0.00615951	10267_at
1296	6131_at	0.00616596	4366_at
1297	5685_at	0.00617232	10862_s_at
1298	7633_s_at	0.00617743	7811_at
1299	4494_at	0.00617787	4312_at
1300	6794_at	0.00619855	6497_at
1301	9398_at	0.00619968	10075_at
1302	5142_i_at	0.00620531	5644_at
1303	11111_at	0.00621306	7983_at
1304	6122_at	0.00621378	6299_at
1305	4417_at	0.0062264	10885_at
1306	10896_at	0.00624762	10573_at
1307	9172_at	0.00624775	4441_at
1308	4824_at	0.00626118	4939_at
1309	6560_at	0.00626366	11218_at
1310	5091_at	0.0062652	8866_at
1311	7350_at	0.00626949	9676_at
1312	8188_at	0.00627628	9038_at
1313	8384_f_at	0.00628544	9485_at
1314	8145_s_at	0.00629002	7635_at
1315	9199_at	0.00629464	10717_at
1316	8640_at	0.00629933	4420_at
1317	11203_i_at	0.00630666	6398_at
1318	5618_at	0.00630918	9015_at
1319	9565_at	0.00631948	4067_at
1320	5052_at	0.00632345	7946_at
1321	6127_at	0.0063504	11016_at
1322	10174_at	0.006358	8386_at
1323	9870_s_at	0.00636151	7911_at
1324	8697_at	0.00636251	7286_at
1325	7606_at	0.0063639	5388_at
1326	10733_at	0.00636997	10486_s_at
1327	8386_at	0.00637563	9315_at
1328	10579_at	0.00638125	6317_at
1329	8900_at	0.00638201	5682_at
1330	6720_at	0.00638366	8843_at
1331	5380_at	0.00640198	4231_at
1332	10960_at	0.00640707	4859_at
1333	9037_at	0.00641801	7552_at
1334	11326_at	0.00644292	5030_at
1335	6100_at	0.00647394	7993_at
1336	9751_at	0.00648403	6552_at
1337	8786_f_at	0.00649458	4823_at
1338	5100_at	0.00649518	6697_at
1339	9374_at	0.00649544	6050_at
1340	9390_at	0.00649998	7226_at
1341	4321_at	0.00651699	6346_at
1342	10385_i_at	0.00652261	10700_at
1343	7802_at	0.00653918	5026_at
1344	7600_s_at	0.0065504	9690_at
1345	9656_g_at	0.0065672	11351_at
1346	11042_at	0.00657765	7173_at
1347	10411_f_at	0.0065806	5362_at
1348	9010_at	0.00658785	5189_at
1349	7754_at	0.00658865	8576_at
1350	7243_at	0.00658915	9009_at
1351	8599_at	0.00659685	5601_at
1352	5587_at	0.00660204	7169_at
1353	6717_at	0.0066049	7943_at
1354	9472_at	0.00660939	7956_at
1355	6465_at	0.006612	9938_at
1356	4353_at	0.00661386	9699_at
1357	8584_at	0.00663259	6281_at
1358	7425_s_at	0.00663532	6689_at
1359	11369_at	0.00663575	6416_at
1360	8181_at	0.00664667	10662_at
1361	7548_at	0.00665116	8331_at
1362	9508_at	0.00665168	7789_at
1363	10291_at	0.00665869	5176_at
1364	8975_at	0.00666106	9465_at
1365	8976_at	0.00666574	9205_at
1366	9178_at	0.00668152	9072_at
1367	8954_at	0.00668279	9984_at
1368	9858_at	0.00668639	5110_at
1369	8981_at	0.00670731	11254_at
1370	9685_at	0.00671573	6906_at
1371	6213_at	0.00673361	6036_at
1372	7892_at	0.00676311	10908_at
1373	5662_at	0.00679664	7370_at
1374	11171_at	0.00679746	5396_at
1375	8582_at	0.00680104	11007_at
1376	5335_at	0.00685541
1377	5119_at	0.00686858
1378	11061_g_at	0.00688763
1379	7795_at	0.00688783
1380	5533_at	0.00688805
1381	7162_at	0.00689113
1382	6853_at	0.00690996
1383	9004_at	0.00692107
1384	5707_at	0.00692452
1385	9700_at	0.00692907
1386	10695_at	0.0069764
1387	8615_at	0.00697857
1388	10376_at	0.00698373
1389	6410_at	0.00698883
1390	5683_at	0.00703114
1391	7084_at	0.00703864
1392	10768_at	0.00703895
1393	7995_at	0.00707073
1394	7708_f_at	0.00707733
1395	9496_at	0.00708523
1396	4988_at	0.00708948
1397	9112_at	0.0070933
1398	9992_at	0.00709625
1399	4809_at	0.00709627
1400	10900_at	0.00711911
1401	5718_at	0.00712218
1402	10658_at	0.00712599
1403	10543_at	0.00713784
1404	10313_at	0.00716381
1405	10342_at	0.00717641
1406	5358_at	0.00719987
1407	7852_at	0.00725509
1408	10266_at	0.00728069
1409	6187_at	0.00728399
1410	6269_at	0.00729173
1411	5260_at	0.00729547
1412	4779_f_at	0.0072956
1413	9943_at	0.00729926
1414	5106_at	0.00731072
1415	10232_at	0.00733267
1416	6682_at	0.00735249
1417	9545_at	0.00736962
1418	9467_at	0.00737184
1419	8623_at	0.00737791
1420	8037_at	0.00738815
1421	4733_at	0.00738972
1422	6171_at	0.00739032
1423	9707_at	0.0073964
1424	8216_at	0.00741816
1425	10180_at	0.00742296
1426	7707_i_at	0.00743087
1427	6837_at	0.00744825
1428	9876_at	0.00745715
1429	7060_at	0.00746064
1430	4235_at	0.00746255
1431	10128_at	0.00747245
1432	6685_at	0.00747453
1433	5627_at	0.00747531
1434	8790_s_at	0.00748705
1435	10300_f_at	0.0074944
1436	6866_at	0.00750779
1437	9735_at	0.00750915
1438	7096_at	0.00752742
1439	7100_at	0.00753413
1440	4423_at	0.00754565
1441	8865_at	0.00754671
1442	7693_at	0.00755081
1443	10796_at	0.0075604
1444	7120_at	0.00756379
1445	4223_at	0.00757054
1446	9569_at	0.00758768
1447	5719_at	0.00759111
1448	7807_at	0.00759173
1449	9909_at	0.00761419
1450	10797_at	0.00762653
1451	6344_at	0.0076407
1452	10500_at	0.00766743
1453	8270_f_at	0.00768396
1454	6237_at	0.00768598
1455	9369_at	0.00768841
1456	6698_at	0.00770187
1457	4525_at	0.00771221
1458	8855_at	0.0077207
1459	4109_at	0.00776099
1460	6147_at	0.00776121
1461	8304_at	0.0077663
1462	4213_at	0.00777218
1463	10129_at	0.00779282
1464	5544_at	0.00780046
1465	9706_at	0.00780256
1466	10916_at	0.00781744
1467	5936_at	0.00781892
1468	5000_i_at	0.00781964
1469	9924_at	0.00782289
1470	8962_at	0.00783851
1471	8669_at	0.00784838
1472	4764_at	0.00784917
1473	6474_at	0.0078527
1474	6033_at	0.0078893
1475	9966_at	0.00789944
1476	9740_at	0.00791052
1477	8682_at	0.00791117
1478	6937_at	0.00793641
1479	7681_at	0.0079453
1480	6225_at	0.0079504
1481	10219_at	0.00795492
1482	10666_at	0.00797231
1483	8688_at	0.00797544
1484	5745_at	0.00797653
1485	9911_at	0.00798635
1486	5123_at	0.00799469
1487	6035_at	0.00799662
1488	4370_at	0.00800035
1489	8269_f_at	0.00801645
1490	7617_at	0.00802347
1491	6874_at	0.00803098
1492	8578_at	0.00804378
1493	9676_at	0.00805659
1494	10884_at	0.00806798
1495	4754_at	0.00809013
1496	5710_at	0.00809998
1497	8856_at	0.00810037
1498	5329_s_at	0.00810933
1499	4903_at	0.00811759
1500	9438_at	0.00812395
1501	7414_at	0.00814085
1502	6600_at	0.00814507
1503	7087_at	0.00816029
1504	7301_at	0.00816338
1505	6858_f_at	0.00817603
1506	11346_at	0.00818926
1507	11095_at	0.00819124
1508	10991_at	0.00820295
1509	4532_at	0.00820889
1510	5331_at	0.00822129
1511	7306_at	0.00822975
1512	10858_s_at	0.00823205
1513	6726_at	0.00824495
1514	10975_at	0.00825559
1515	9637_at	0.00825763
1516	8035_at	0.00827103
1517	7144_at	0.00827552
1518	6569_at	0.00828195
1519	10181_at	0.00829134
1520	5067_at	0.00830453
1521	5190_i_at	0.00831026
1522	9618_at	0.00831157
1523	8935_at	0.00831859
1524	9006_s_at	0.00834153
1525	7921_at	0.00834304
1526	11076_at	0.0083619
1527	10126_at	0.0083915
1528	10853_at	0.00839479
1529	7127_at	0.0083952
1530	5009_at	0.00840234
1531	4391_at	0.00840406
1532	4796_at	0.0084074
1533	11194_at	0.00841347
1534	4938_at	0.00843202
1535	8187_at	0.00844188
1536	9925_at	0.00844567
1537	6376_at	0.00845734
1538	8144_g_at	0.00847657
1539	7939_at	0.00847743
1540	4116_at	0.00847989
1541	7619_s_at	0.00848965
1542	10473_i_at	0.00849108
1543	9074_at	0.0084998
1544	9512_at	0.00850482
1545	5044_at	0.00852378
1546	10382_at	0.00852616
1547	9721_at	0.00852832
1548	8581_at	0.00857116
1549	9418_at	0.00857744
1550	7725_at	0.00858579
1551	9972_at	0.0085956
1552	8369_f_at	0.00859705
1553	9094_s_at	0.00860375
1554	10125_at	0.00860625
1555	6958_s_at	0.00861267
1556	7763_at	0.00861354
1557	6377_at	0.0086164
1558	6185_at	0.00862521
1559	5333_at	0.00862549
1560	4405_at	0.00863287
1561	4225_at	0.00863702
1562	6072_at	0.00867186
1563	10738_i_at	0.00867655
1564	8339_at	0.00867971
1565	5397_at	0.00868288
1566	7836_at	0.00869668
1567	6529_at	0.00870119
1568	8316_at	0.00871254
1569	4190_at	0.00871458
1570	11367_at	0.00872744
1571	9901_at	0.0087542
1572	5184_at	0.00876079
1573	8636_at	0.00877487
1574	10073_at	0.00879375
1575	4955_at	0.00879503
1576	10115_at	0.00880621
1577	7845_s_at	0.00880655
1578	11065_at	0.00880831
1579	7074_f_at	0.00881985
1580	11139_at	0.00882788
1581	7934_at	0.00882862
1582	6460_at	0.00884801
1583	8009_at	0.00884979
1584	8868_at	0.00886195
1585	9425_at	0.00886804
1586	8460_at	0.00886906
1587	10709_at	0.00886993
1588	8816_at	0.00891777
1589	9440_at	0.00893925
1590	5698_at	0.00894374
1591	10474_s_at	0.00894832
1592	10003_f_at	0.00895862
1593	4516_f_at	0.0089606
1594	6090_at	0.00896513
1595	6845_at	0.00897346
1596	7801_at	0.00897424
1597	7853_at	0.00897624
1598	8344_at	0.00899245
1599	10713_at	0.00899557
1600	6276_at	0.00899603
1601	4432_at	0.00901148
1602	9072_at	0.00901169
1603	5538_at	0.00902792
1604	5991_at	0.00904151
1605	5636_at	0.00904404
1606	7840_at	0.00905474
1607	8492_at	0.0090828
1608	9130_at	0.0090852
1609	9106_at	0.00908952
1610	5788_at	0.00912081
1611	5031_at	0.00914183
1612	7925_at	0.00915259
1613	9030_at	0.00917227
1614	7132_at	0.00919125
1615	10104_at	0.00920072
1616	10362_at	0.00923536
1617	5999_at	0.00925769
1618	8520_at	0.00926554
1619	9406_at	0.00926732
1620	7451_at	0.00927201
1621	8368_i_at	0.0092752
1622	8598_at	0.00928816
1623	6243_at	0.00930738
1624	8919_at	0.00931972
1625	6642_at	0.00934265
1626	9736_at	0.00934378
1627	8313_at	0.0093621
1628	5673_at	0.0093791
1629	10881_at	0.00938804
1630	7662_at	0.00943246
1631	8880_at	0.00943623
1632	8905_at	0.0094465
1633	5128_at	0.00945172
1634	7882_f_at	0.00945392
1635	5246_at	0.0094565
1636	10659_at	0.00945739
1637	8298_at	0.0094583
1638	5326_at	0.00947249
1639	4173_at	0.00947433
1640	7924_at	0.00948267
1641	5816_at	0.00949123
1642	5552_at	0.00951502
1643	9177_at	0.00952688
1644	11112_at	0.00953107
1645	7555_s_at	0.00953584
1646	4427_at	0.00954038
1647	11162_at	0.00957791
1648	9308_at	0.00958703
1649	10639_at	0.00959071
1650	9513_at	0.00959176
1651	9033_at	0.00960799
1652	11180_at	0.00962031
1653	7914_at	0.00962139
1654	11121_at	0.00962959
1655	10636_at	0.00963769
1656	10301_at	0.00965602
1657	11392_at	0.00968818
1658	8290_at	0.00968913
1659	10256_at	0.00970351
1660	4776_at	0.00971269
1661	4129_at	0.00972549
1662	6579_at	0.00973805
1663	6550_at	0.00973947
1664	11350_at	0.00974224
1665	6586_at	0.00977166
1666	10223_at	0.00978381
1667	10493_at	0.00979291
1668	7926_at	0.00979581
1669	4848_at	0.00979694
1670	9420_i_at	0.00980453
1671	7957_at	0.00980888
1672	9396_at	0.0098135
1673	5777_at	0.00981632
1674	7190_i_at	0.00982309
1675	5620_at	0.00982606
1676	9668_at	0.00982762
1677	5136_at	0.00984778
1678	7761_at	0.00987424
1679	6154_at	0.00988605
1680	4773_at	0.00989755
1681	4981_at	0.00991054
1682	5014_at	0.00991287
1683	6226_at	0.00991601
1684	4740_at	0.00993313
1685	6470_at	0.00994344
1686	8170_at	0.0099739
1687	6013_at	0.00997487
1688	4522_at	0.00997857
1689	7191_f_at	0.00998798
1690	6760_g_at	0.00999408
