# Supplementary material for: Maintenance-energy requirements and robustness of Saccharomyces cerevisiae at aerobic near-zero specific growth rates
Source: Microb Cell Fact. 2016 Jun 17;15:111. doi: 10.1186/s12934-016-0501-z (PMC4912818; doi:10.1186/s12934-016-0501-z)
Supplement: Supplementary file 3 — 10.1186/s12934-016-0501-z Genes with significant growth-rate dependent gene expression in aerobic and anaerobic cultures between specific growth rates of 0.1 h-1 and below 0.001 h-1 (see Fig. 6). [file 12934_2016_501_MOESM3_ESM.xlsx]

## Sheet: Table S1 significant genes
Cultivation type	ANAEROBIC	ANAEROBIC	AEROBIC	AEROBIC
Cluster	CLUSTER 1	CLUSTER 2	CLUSTER 1	CLUSTER 2
Correlation with specific growth rate	Positive	Negative	Positive	Negative
Number of genes	1024	1637	600	775
	Name	Name	Name	Name
	6008_at	4094_at	7794_at	5242_at
	6010_at	4198_at	6036_at	5717_at
	8824_at	8907_s_at	4465_at	10646_at
	8646_at	10725_at	9883_at	6817_at
	8963_at	6793_at	10800_at	9770_at
	8603_at	7600_s_at	10269_at	8323_at
	7854_i_at	9762_at	8724_at	8960_at
	7626_at	9958_at	10953_at	7404_at
	5942_at	8037_at	4713_at	5422_s_at
	8633_at	5810_s_at	6013_at	5312_s_at
	5750_at	4892_at	9946_at	4387_at
	8022_at	8726_at	6717_at	5398_at
	6574_at	5200_at	6902_at	8930_at
	7644_at	5109_at	10494_at	6894_at
	8313_at	5752_at	9761_at	4390_at
	9947_i_at	4884_i_at	4754_at	9998_at
	5667_at	5423_s_at	5246_at	8661_at
	4207_at	6709_i_at	6069_i_at	8365_at
	5699_at	8802_at	8244_i_at	8179_at
	8942_at	9696_at	9014_at	4385_at
	10016_at	10273_at	5654_at	5995_at
	7200_at	9024_at	5260_at	10195_at
	6459_at	5196_at	10737_at	5738_at
	6335_at	4071_at	7713_at	6565_at
	7650_at	10860_s_at	6726_at	8549_at
	7211_at	7999_at	5619_at	9771_at
	7713_at	4340_at	7707_i_at	9285_at
	4100_at	11353_at	9426_at	9642_at
	9381_s_at	9048_at	5094_at	8231_at
	4043_s_at	6817_at	10471_at	8481_at
	9972_at	7927_at	4818_at	4992_at
	7855_f_at	6108_at	9102_at	10876_at
	10304_at	3975_at	7641_at	9138_at
	7358_s_at	4846_at	7147_at	9516_at
	6927_at	6317_at	9972_at	5725_at
	9286_s_at	9077_at	5646_at	7311_at
	6267_at	7367_at	3947_at	3647_f_at
	6863_at	4101_at	10865_at	7217_at
	9592_at	7376_at	11319_at	7403_at
	7627_at	5024_at	6916_at	7609_at
	9946_at	8862_at	10563_at	7390_at
	8945_at	5556_at	5068_at	9281_at
	8138_at	10686_at	4551_at	6161_at
	8528_at	7730_at	4491_at	7092_at
	7240_at	5735_at	8336_at	5562_at
	8327_at	9125_at	9684_s_at	6077_at
	6322_at	9941_at	4869_at	4340_at
	9203_at	7449_at	8633_at	7681_at
	6009_at	6681_at	10161_g_at	5007_at
	5643_at	7315_at	4453_at	10677_at
	8246_s_at	5099_at	10362_at	11051_at
	8174_at	7695_at	5185_at	6220_at
	7204_at	10072_at	6560_at	7270_i_at
	5715_at	4844_at	10954_at	8995_at
	8921_s_at	8997_at	7762_at	8573_at
	5654_at	5927_at	8368_i_at	10288_at
	7718_g_at	6191_at	8369_f_at	7296_at
	8922_at	7243_at	4334_i_at	6369_at
	11032_at	10908_at	5667_at	10638_at
	3968_s_at	8177_at	8603_at	4337_at
	4321_at	9196_s_at	7348_at	9530_at
	10701_at	8444_at	4449_at	8003_at
	7378_s_at	4584_at	7828_at	6457_at
	7263_at	10027_at	7741_at	4989_at
	8270_f_at	7788_at	7128_at	5186_at
	7242_at	4163_at	7204_at	11354_at
	8307_at	5688_at	10231_at	4439_at
	7840_at	4934_at	5075_i_at	10989_at
	7881_at	6495_at	4068_at	5273_at
	7641_at	8179_at	11032_at	6574_at
	8235_at	7478_s_at	11226_at	7153_at
	5036_at	10962_at	8665_at	8147_s_at
	6881_at	11026_at	4840_at	11213_at
	3937_g_at	7802_at	4851_i_at	9048_at
	10639_at	7280_at	4858_at	3648_f_at
	6411_at	7764_at	7363_at	6517_at
	9380_at	10652_at	11185_at	9450_at
	4840_at	4211_at	7633_s_at	9398_at
	8618_at	8492_at	5322_at	4247_at
	6185_at	10486_s_at	5122_at	9587_at
	10205_at	5427_at	10678_at	10088_at
	6433_at	8278_at	8810_at	10373_at
	4223_at	5521_at	8725_g_at	10634_at
	5698_at	7653_s_at	8965_at	4174_at
	8469_g_at	6162_at	10180_at	6652_at
	8200_at	7911_at	4958_at	5015_at
	10350_at	10383_at	4368_at	4388_at
	8635_at	4126_at	4830_at	10096_at
	9979_at	4558_at	5620_at	8630_at
	9429_at	10773_at	7845_s_at	9284_at
	5413_at	10374_at	8246_s_at	7078_at
	6512_at	5206_at	11320_at	5061_at
	6726_at	6227_at	4401_at	5430_at
	6147_at	5954_at	8646_at	8887_at
	7147_at	7715_at	4832_at	9675_at
	4754_at	7163_at	5085_at	4322_at
	4436_at	5027_at	4525_at	11253_s_at
	10909_at	7171_at	6646_at	7738_at
	4963_at	6487_at	8879_at	5559_at
	5016_at	5541_at	11206_f_at	8030_at
	8495_at	8703_at	10709_at	6449_at
	7947_at	9285_at	8251_at	8341_at
	4136_at	8776_at	4898_at	7351_at
	9414_f_at	10200_at	8360_at	6462_at
	9896_f_at	10136_at	6597_at	8961_at
	6717_at	10861_s_at	9519_at	7848_at
	10069_f_at	5183_at	8477_at	10926_at
	8524_at	5341_at	10739_f_at	7105_at
	6355_at	10688_at	7543_at	8364_at
	8390_at	4045_s_at	4367_at	10742_at
	6718_at	9313_at	9610_at	11358_at
	7754_at	6409_at	9580_at	10789_f_at
	10161_g_at	10172_at	8808_at	7321_at
	8151_s_at	9949_at	7191_f_at	8436_at
	5033_at	5999_at	4764_at	5954_at
	10275_at	6271_at	4742_at	4380_at
	7359_at	4204_at	11205_i_at	3694_at
	5965_at	8583_at	9661_at	11144_at
	9550_at	10485_at	10386_s_at	3791_s_at
	6869_at	7260_at	8020_s_at	9505_at
	7800_at	8571_at	6237_at	5555_at
	9661_at	10727_at	9460_at	7791_at
	5571_at	4342_at	6010_at	7244_at
	8642_at	6464_at	5142_i_at	6150_at
	7374_at	8881_at	5592_at	9109_at
	4909_f_at	7944_at	9948_f_at	8585_at
	7425_s_at	10108_at	4243_at	6720_at
	8662_at	10620_at	7117_at	10756_at
	9315_at	6898_at	7190_i_at	10346_at
	8320_at	7799_at	7413_at	7830_at
	8173_at	6201_at	10934_at	6377_at
	7191_f_at	4923_at	5750_at	6798_f_at
	6564_at	9531_at	5016_at	5632_at
	8004_at	9356_at	7284_at	4376_at
	11264_f_at	8931_at	8022_at	10237_at
	5661_at	11216_at	9286_s_at	11065_at
	9366_at	5645_at	10167_at	6357_at
	5709_at	7870_at	4394_at	6860_at
	4491_at	8437_at	8142_s_at	9641_at
	8920_i_at	7387_at	6725_at	5426_at
	9628_at	10245_at	7370_at	11108_at
	9897_f_at	5626_at	5396_at	9976_at
	5105_at	5265_at	10662_at	6183_at
	9006_s_at	7292_at	11254_at	8868_at
	5331_at	7789_at	6689_at	10051_at
	7994_at	6088_at	6416_at	4583_at
	5586_at	8014_at	8576_at	9952_at
	7625_at	10120_at	9699_at	5600_at
	9513_at	7293_at	9690_at	5024_at
	10891_at	5424_at	7173_at	5106_at
	6030_at	5007_at	6050_at	7457_at
	5971_at	6676_at	10700_at	10942_at
	9148_at	6165_at	4859_at	4092_at
	10640_at	6479_at	7993_at	5986_at
	5245_at	8785_at	9315_at	10227_at
	8651_at	5656_at	8843_at	5423_s_at
	9496_at	4119_at	4067_at	10478_at
	10222_at	9956_at	5388_at	8617_at
	9426_at	10857_at	9485_at	4900_at
	10068_i_at	4755_at	9015_at	8146_at
	5642_at	5993_at	8866_at	5957_at
	8314_g_at	6234_at	9038_at	9024_at
	7717_at	10996_at	4939_at	7184_at
	8953_at	10997_at	11218_at	4995_at
	5246_at	10334_at	7983_at	9392_at
	4243_at	7436_at	10885_at	5536_at
	4863_at	4212_g_at	10267_at	5104_at
	11193_at	5169_at	7811_at	6468_at
	4830_at	4258_at	8991_at	10523_at
	4525_at	10876_at	9203_at	6464_at
	7633_s_at	7892_at	10133_at	5179_at
	7707_i_at	5151_at	8911_s_at	4464_at
	11126_at	10517_at	4916_at	8441_at
	7257_at	6428_at	4498_at	4844_at
	7421_at	7182_at	6880_at	5937_at
	7716_at	10023_at	9316_at	6626_at
	8479_at	9039_at	10719_at	6201_at
	AFFX-YFL039C5_at	5555_at	9979_at	8677_at
	7210_at	9450_at	10170_g_at	6525_at
	7853_at	6852_at	3626_i_at	4097_at
	8422_at	7661_at	4942_at	9037_at
	7793_at	8208_at	6831_at	10061_at
	9684_s_at	6652_at	5237_at	4924_at
	4832_at	6225_at	7067_at	9104_at
	5142_i_at	10805_at	10104_at	6467_at
	8007_at	4978_at	10867_s_at	8387_at
	8531_at	7623_at	9977_at	6483_at
	9354_at	5004_at	8005_at	9092_at
	9102_at	8165_at	10068_i_at	11182_at
	6656_at	4582_at	9887_at	7895_at
	9032_at	9638_at	8640_at	10099_at
	9171_at	4444_at	8012_at	10349_at
	8181_at	7145_at	9911_at	10329_at
	4168_at	8228_at	6139_at	8019_s_at
	6441_at	7652_at	10781_at	8180_at
	7828_at	5588_at	6433_at	9481_at
	4310_at	8404_at	9896_f_at	7057_at
	9759_at	7714_at	11088_at	9731_at
	9509_at	7546_at	9020_at	9949_at
	7435_at	10359_at	7962_s_at	4198_at
	7845_s_at	10875_at	8000_i_at	7365_at
	5328_at	9451_at	10738_i_at	8703_at
	8460_at	5015_at	4223_at	4743_at
	10362_at	11150_at	6249_at	4843_at
	10219_at	10476_at	6172_at	6556_at
	4476_at	11365_at	9876_at	7982_at
	9522_at	5947_at	5031_at	6924_at
	6546_at	9281_at	8645_at	8637_at
	8355_at	11119_at	6245_at	7207_at
	6559_f_at	10416_at	10994_at	10897_at
	4068_at	5552_at	7625_at	9618_at
	7807_at	10791_at	9112_at	4732_at
	9399_at	7590_at	9997_at	9864_at
	4311_at	5199_at	6411_at	10389_at
	7364_at	4947_at	4503_at	8559_at
	9895_i_at	8641_at	9889_i_at	9971_at
	9533_at	5228_at	9900_at	7236_at
	7205_at	7593_at	5136_at	8718_at
	5094_at	9170_at	8860_at	7088_at
	8363_at	5364_at	8966_at	9858_at
	6831_at	3647_f_at	7376_at	8881_at
	7984_s_at	8466_at	9953_at	3988_at
	5119_at	10195_at	5746_at	4234_at
	10150_at	10338_at	4339_at	8501_at
	6337_at	8780_at	10557_f_at	5348_at
	7995_at	11377_at	7262_at	4432_at
	9948_f_at	9775_at	10044_at	10554_at
	8829_at	10756_at	7369_s_at	4440_at
	7588_at	7570_at	4115_at	8517_at
	7761_at	6259_at	9637_at	3731_s_at
	9686_s_at	9685_at	10377_at	8659_at
	9761_at	6206_at	7368_i_at	9466_at
	6866_at	5657_at	9645_at	9639_at
	7190_i_at	6022_at	4425_at	10105_at
	8857_at	5703_at	7261_at	5256_at
	6480_at	5562_at	9702_at	10374_at
	8844_at	5030_at	11148_at	9293_at
	9904_at	11385_s_at	7488_at	9416_at
	7811_at	5536_at	5548_at	8988_at
	10270_at	10483_at	10331_at	9615_at
	10302_g_at	5652_at	4246_at	8722_at
	10386_s_at	6167_at	4093_at	5599_at
	10277_at	9898_at	10184_at	10254_at
	9637_at	4255_at	5715_at	6261_at
	10717_at	8229_at	10772_at	6715_at
	5707_at	7975_at	6270_at	4074_at
	9512_at	10312_at	6610_at	5014_at
	4559_at	4770_at	5647_s_at	9483_at
	7694_at	6057_at	5018_at	8607_at
	6823_at	5760_at	9500_at	4768_at
	7444_at	6242_at	10793_at	7580_at
	8801_at	3853_f_at	4730_s_at	6020_r_at
	4446_at	10646_at	5349_at	8352_at
	7348_at	7954_at	10558_s_at	7037_s_at
	8653_at	8978_at	6378_at	7944_at
	11236_at	9599_at	8836_at	5988_at
	7770_at	7621_at	7855_f_at	7985_at
	7488_at	4365_at	4837_at	6595_at
	7272_at	8318_at	8981_at	9538_at
	10164_at	7974_at	7914_at	9100_at
	5082_at	4439_at	9027_at	8591_at
	6587_at	6510_at	5678_at	7685_at
	6521_at	5249_at	10681_at	5581_at
	10902_at	6451_at	9947_i_at	7193_at
	8269_f_at	6253_at	7573_at	10851_at
	8031_at	7268_at	8857_at	10279_at
	6700_at	9703_at	9588_at	9119_at
	4529_f_at	7228_at	4860_at	10516_at
	10180_at	8825_at	11190_at	3792_s_at
	5646_at	6221_at	7627_at	10858_s_at
	4958_at	7438_at	6213_at	5679_at
	9339_at	7104_at	6074_at	4879_at
	7306_at	4734_at	5575_at	11175_at
	7573_at	7968_at	11137_at	10120_at
	6841_at	9130_at	6782_at	10931_at
	9101_at	3483_f_at	9339_at	4811_at
	8896_at	6961_g_at	6892_at	10258_at
	7208_at	6261_at	10073_at	8191_at
	9704_at	5348_at	6882_at	4076_f_at
	10852_at	11091_at	10107_at	10343_at
	6696_at	8002_at	10914_at	10485_at
	5152_at	8513_at	9182_s_at	9537_at
	7368_i_at	3325_f_at	8428_at	10930_at
	7277_at	5666_at	4062_at	6638_at
	8309_at	8784_s_at	6493_at	5753_at
	6200_at	5635_at	10325_at	10632_at
	9168_at	5244_at	4948_at	4045_s_at
	8723_at	5054_at	10125_at	9941_at
	8300_f_at	6437_at	4808_at	7405_at
	6410_at	4976_at	5313_s_at	4951_at
	5585_at	10364_at	4804_at	4978_at
	9035_at	10774_at	5331_at	8218_at
	6832_at	7300_at	10296_at	7168_at
	5396_at	7597_at	6216_at	8242_at
	4132_at	9309_at	9184_at	8226_at
	7369_s_at	8959_at	11234_at	7980_at
	8315_i_at	10994_at	7727_at	5220_at
	8303_at	7069_at	7277_at	9543_at
	10558_s_at	5186_at	8460_at	6893_at
	10623_at	9406_at	8285_at	4855_at
	4814_at	8397_at	10636_at	7733_at
	8478_at	4546_at	9429_at	7300_at
	7882_f_at	4842_at	8264_at	10306_at
	5695_at	7193_at	7768_at	5993_at
	8477_at	9532_at	10097_at	9064_at
	7786_at	8783_at	9435_at	9422_at
	7113_at	4437_at	10414_at	7164_at
	4062_at	11213_at	7242_at	9148_at
	8979_at	10313_at	10473_i_at	6016_at
	8292_at	7922_at	4186_at	7861_at
	7987_at	6899_at	8320_at	6108_at
	10265_at	5051_at	7316_s_at	8581_at
	10658_at	7582_at	4058_at	10381_at
	10566_at	6468_at	9168_at	5811_at
	8291_at	5241_at	10265_at	9571_at
	9159_at	3739_f_at	8915_at	5258_at
	7413_at	6698_at	5117_at	11377_at
	7565_at	6100_at	5067_at	10500_at
	7128_at	7294_at	11114_at	3732_s_at
	7636_at	4915_at	8225_at	6190_at
	9083_at	5740_at	6311_at	10534_at
	6498_at	7329_at	6558_i_at	5942_at
	5081_at	6507_at	4578_at	10094_at
	5329_s_at	8283_at	8252_at	10153_at
	7137_at	4788_at	7209_at	5630_at
	7689_at	7485_at	5816_at	7714_at
	7446_at	11221_at	10654_at	9757_at
	4921_i_at	9349_at	6559_f_at	8518_at
	7872_at	4511_at	10166_at	10857_at
	8293_at	5996_at	5223_at	4988_at
	8370_at	6020_r_at	9374_at	4073_at
	6197_at	3988_at	11338_at	7765_at
	4761_at	6664_at	8359_at	11189_at
	9610_at	9385_at	9522_at	7974_at
	8918_at	7700_at	7938_at	9488_at
	9968_s_at	10349_at	10148_at	10748_at
	8650_at	6799_at	9501_at	5810_s_at
	5225_at	6894_at	10902_at	7975_at
	6806_at	7256_at	4399_at	7361_at
	10893_s_at	4326_at	4873_at	6230_at
	5260_at	5546_at	5745_at	4947_at
	4489_at	3356_f_at	7304_at	6660_at
	9103_at	9158_at	8422_at	8571_at
	6304_at	9022_at	8662_at	7925_at
	10515_at	6212_at	6174_at	4241_at
	9953_at	10714_at	4930_at	5157_at
	6311_at	4079_at	6489_at	11353_at
	4547_at	8388_at	7711_at	11183_at
	4154_at	7812_at	4529_f_at	8232_at
	8377_at	10478_at	5636_at	8605_at
	6438_at	4221_at	5005_at	7231_at
	9485_at	9098_at	8184_at	10112_at
	5756_at	7087_at	4810_at	10116_at
	7440_at	7086_at	7888_at	4756_at
	8519_at	6544_at	8281_at	6519_at
	11259_at	5160_at	4108_at	8377_at
	7248_at	7552_at	5268_at	9445_at
	10183_at	5101_at	7651_at	7867_at
	8893_at	4249_at	7728_at	11091_at
	6654_at	5368_at	6890_at	4496_at
	9028_at	8409_at	10350_at	8426_at
	6430_at	6045_at	5985_at	10859_at
	8306_at	4409_at	9869_at	7626_at
	4246_at	7615_at	9983_at	6694_at
	7064_at	9612_at	11371_at	8332_at
	8251_at	5612_at	8168_at	4944_at
	6166_at	7931_at	11362_at	5751_at
	4497_at	11379_at	11162_at	6227_at
	7682_at	7082_at	11311_at	7924_at
	6907_at	9766_at	4228_at	11221_at
	6156_at	5400_at	8947_at	4444_at
	6061_at	4452_at	10977_at	4739_at
	8383_at	5330_at	5664_at	4187_at
	9150_at	9132_at	4311_at	6693_at
	6493_at	7602_at	4103_at	11163_at
	5018_at	6018_at	5764_at	6793_at
	10276_at	8207_at	5500_at	6293_at
	9086_at	9986_at	8309_at	10072_at
	6364_at	6091_at	9765_at	9664_at
	8295_at	3972_s_at	7205_at	9091_at
	10747_at	5988_at	5958_at	4933_at
	4713_at	5675_at	9890_s_at	11118_at
	7108_at	9057_at	10295_at	11288_at
	10073_at	7432_at	8942_at	6852_at
	10474_s_at	11183_at	7841_at	10575_at
	9015_at	5128_at	7766_at	8561_at
	10754_at	7068_at	5367_at	9723_at
	9183_s_at	4580_at	11122_at	9767_at
	10729_at	7846_at	11171_at	8583_at
	6713_at	9980_at	6370_at	7331_at
	8975_at	5430_at	5966_at	11152_g_at
	10554_at	6873_at	6700_at	10792_at
	9752_at	10375_at	5791_at	11174_at
	4575_i_at	9875_at	4941_at	8208_at
	9501_at	6760_g_at	6339_at	9582_at
	9152_at	9992_at	4475_at	10875_at
	5998_at	8547_at	9414_f_at	9391_at
	4201_at	7037_s_at	9625_at	4839_at
	9137_at	7628_at	4353_at	7212_at
	10253_at	7681_at	6056_at	5640_at
	5076_f_at	4944_at	4935_at	6885_at
	10301_at	5300_at	5661_at	5121_at
	9081_at	6723_at	6209_at	8702_at
	10563_at	7733_at	8389_at	6854_at
	9735_at	6759_at	6337_at	4319_at
	8526_at	6608_at	6783_at	10012_at
	8595_at	7464_at	5082_at	8683_at
	10167_at	8940_at	5141_at	8283_at
	8205_at	10468_at	4852_s_at	11052_at
	9865_f_at	4319_at	10147_at	7931_at
	9436_at	4078_i_at	7391_at	5528_at
	4190_at	11260_at	9376_at	10572_at
	9672_at	9197_s_at	10106_at	5762_at
	9519_at	11030_at	4451_at	11157_at
	8312_at	7088_at	9498_f_at	6136_at
	11263_f_at	10075_at	4472_s_at	4923_at
	11254_at	5627_at	9968_s_at	4362_at
	5961_at	7957_at	7761_at	6704_at
	7651_at	5115_at	10222_at	9567_at
	4418_at	6214_at	8213_at	10625_at
	5117_at	10520_at	10507_at	8504_at
	8393_at	6527_at	10146_at	11251_s_at
	4233_at	11068_at	5670_i_at	7921_at
	4813_at	9310_at	4868_at	5627_at
	5114_at	10749_at	9958_at	11153_at
	6307_at	11133_at	8185_at	10312_at
	8923_at	10238_at	5643_at	9800_s_at
	7070_at	11123_at	6630_at	6116_at
	8182_at	7783_at	9704_at	7072_s_at
	9725_at	6226_at	4558_at	8784_s_at
	10166_at	10518_at	5525_at	6690_at
	9397_at	5534_at	5699_at	6814_at
	8966_at	5544_at	10183_at	4236_at
	6689_at	7779_at	7064_at	4711_at
	9889_i_at	9957_at	4336_at	7241_at
	4723_f_at	8268_at	10639_at	9599_at
	6073_at	10258_at	7698_at	6021_f_at
	7234_at	9706_at	7621_at	4526_at
	5664_at	11144_at	4098_at	11033_at
	5780_at	7890_at	9759_at	10179_at
	4368_at	10722_at	5008_at	7422_at
	6354_at	4423_at	5394_at	5735_at
	11338_at	5385_at	5050_at	10524_at
	11114_at	10346_at	9204_at	6028_at
	5716_at	4074_at	7303_at	6722_at
	8621_at	8777_at	9487_at	10932_at
	4873_at	10209_at	9754_at	9287_s_at
	6929_at	7928_at	5092_at	9482_g_at
	7377_at	11340_at	5119_at	5683_at
	8013_at	4376_at	6895_at	8541_at
	5687_at	5153_at	9634_at	4158_at
	10593_at	5326_at	10378_at	7981_at
	10525_at	8191_at	6217_at	4580_at
	10113_at	9642_at	8789_s_at	9031_at
	10473_i_at	6685_at	10003_f_at	9517_g_at
	8915_at	10262_at	7853_at	6669_at
	5769_at	7982_at	11314_at	11250_s_at
	8992_at	7722_at	9975_at	6501_at
	9551_at	4891_at	9650_at	8311_at
	6078_at	5108_at	7758_at	6350_at
	8576_at	4478_at	8921_s_at	4194_at
	9758_at	11220_at	9672_at	9892_at
	8810_at	4325_at	9932_at	11259_at
	6725_at	10942_at	7786_at	10391_at
	8468_at	6170_at	10114_at	6729_at
	7201_at	11294_g_at	4963_at	4767_at
	6222_at	10679_at	8478_at	10626_at
	6395_at	6550_at	10898_at	7613_at
	7415_at	10491_at	10796_at	10919_at
	7680_at	6958_s_at	10127_at	6640_at
	10300_f_at	4974_at	10270_at	11133_at
	10499_at	5995_at	6269_at	11370_at
	4990_at	5335_at	10069_f_at	10470_at
	4818_at	4123_at	9623_at	6479_at
	6463_at	8226_at	7882_f_at	5021_at
	7708_f_at	8962_at	6557_at	6883_at
	6877_at	9863_at	7693_at	6167_at
	7448_at	10551_at	10054_at	11339_at
	9498_f_at	8505_at	8936_at	5755_at
	10248_at	6424_at	6498_at	8669_at
	9728_at	7291_at	9592_at	6702_at
	8222_at	5694_at	7959_at	3832_s_at
	6305_at	10995_at	7915_at	5656_at
	8790_s_at	7938_at	4490_at	5940_at
	6492_at	7132_at	6070_s_at	7293_at
	9026_at	5181_at	6304_at	7322_at
	7571_at	5426_at	4538_at	5927_at
	8359_at	6576_at	8621_at	10860_s_at
	4057_at	10368_s_at	9436_at	9365_at
	7360_at	10287_at	8293_at	6853_at
	8368_i_at	9803_at	8420_at	11068_at
	9909_at	8617_at	8815_at	7640_at
	6372_at	11139_at	8186_at	9288_s_at
	7289_at	8925_at	6226_at	8604_at
	9716_at	3735_f_at	10274_at	8507_at
	10176_at	9770_at	6335_at	8388_at
	6070_s_at	5539_at	5709_at	10328_at
	11105_at	7285_at	5076_f_at	11350_at
	9864_at	6722_at	9152_at	5382_at
	10448_s_at	7366_at	11097_at	10111_at
	7121_at	11189_at	10593_at	4876_at
	6680_s_at	11288_at	9283_at	10597_at
	4503_at	10975_at	4575_i_at	10027_at
	7705_at	8699_at	5971_at	11385_s_at
	6880_at	8564_at	7694_at	11220_at
	5164_at	5359_at	9381_s_at	4719_at
	7868_at	6932_at	7421_at	9515_at
	7342_at	9483_at	4172_at	10382_at
	4085_at	11118_at	10701_at	8615_at
	7434_at	10741_at	7289_at	5114_at
	11010_at	4878_at	9496_at	8223_at
	8184_at	10987_at	8801_at	4778_at
	6097_at	7331_at	11330_at	10908_at
	4942_at	10472_at	5915_at	11007_at
	4523_at	11345_at	10556_i_at	5110_at
	8613_at	9476_at	8964_at	6906_at
	9411_at	10906_at	8292_at	9072_at
	7741_at	10394_at	6840_at	9984_at
	5781_i_at	8262_at	11203_i_at	9465_at
	4810_at	10568_at	4740_at	9205_at
	6069_i_at	4536_at	7947_at	7789_at
	9071_at	9490_at	7932_at	5176_at
	4716_at	4465_at	9550_at	6281_at
	8369_f_at	10910_at	10583_at	8331_at
	8266_at	11358_at	7910_at	7956_at
	7349_at	5370_at	10916_at	9938_at
	6902_at	9092_at	9386_at	5601_at
	10003_f_at	10512_at	9028_at	7169_at
	10131_at	5062_at	10947_at	5189_at
	10163_at	10481_at	8470_at	9009_at
	8240_at	5172_at	4532_at	11351_at
	10044_at	8353_at	9399_at	5362_at
	10125_at	7835_at	11317_s_at	6346_at
	8593_at	10123_at	10580_at	5026_at
	9852_at	7548_at	4833_at	4823_at
	9368_at	7861_at	8205_at	6697_at
	6092_at	7755_at	10375_at	5030_at
	9421_s_at	11079_at	6222_at	6552_at
	5251_f_at	5725_at	5404_at	4231_at
	4966_at	5997_at	8334_at	7552_at
	9876_at	7402_at	5325_at	6317_at
	4449_at	11128_at	9150_at	5682_at
	4499_at	4314_at	4715_at	7286_at
	9307_at	7687_at	9083_at	10486_s_at
	6671_at	9503_at	4914_at	8386_at
	7061_at	6677_at	9032_at	7911_at
	6672_s_at	10614_at	9380_at	7946_at
	5344_at	11291_at	4761_at	11016_at
	4252_at	11098_at	11225_at	4420_at
	7932_at	5721_at	4547_at	6398_at
	8879_at	10572_at	9535_at	7635_at
	11255_at	6144_at	5100_at	10717_at
	6569_at	9925_at	4975_at	4441_at
	9975_at	8189_at	8445_at	9676_at
	9306_at	10221_at	10219_at	6299_at
	4114_at	5363_at	10385_i_at	10573_at
	4416_at	6504_at	5698_at	10075_at
	8000_i_at	9482_g_at	9978_at	5644_at
	4337_at	6531_at	8363_at	4312_at
	8491_at	6161_at	10515_at	6497_at
	10927_at	10625_at	10010_at	4366_at
	10580_at	9287_s_at	9852_at	10862_s_at
	9453_at	7547_at	11236_at	10447_s_at
	5057_at	4440_at	8694_at	9868_at
	8012_at	8624_at	7632_i_at	6550_at
	9017_at	8677_at	7754_at	6494_at
	3970_s_at	8718_at	4321_at	8228_at
	7074_f_at	7765_at	8270_f_at	5410_f_at
	4359_at	4806_at	5327_at	9099_at
	6365_at	7778_at	4256_at	5383_at
	7907_at	6666_at	4513_at	9427_at
	7619_s_at	9163_at	11204_s_at	4996_at
	6788_at	7411_at	7565_at	5012_at
	9403_at	7241_at	8247_at	7655_at
	5223_at	7704_at	4343_at	8212_at
	8438_at	7757_at	7842_at	6144_at
	8473_at	9045_at	8479_at	10244_at
	8384_f_at	4945_at	7257_at	4177_at
	9420_i_at	5935_at	6210_at	8403_at
	5681_at	4403_at	7113_at	9325_at
	4797_at	7286_at	9691_i_at	7155_at
	6599_at	9943_at	5642_at	7447_at
	6568_f_at	4433_at	9484_at	4738_at
	4513_at	10182_at	10448_s_at	4969_at
	6571_at	4397_at	8300_f_at	8453_at
	5723_at	5088_at	8829_at	11359_at
	10529_i_at	11157_at	7650_at	11387_at
	9719_at	10597_at	7949_at	11309_at
	9155_at	6122_at	10171_at	10172_at
	4453_at	7140_at	7081_at	7389_at
	4975_at	5148_at	5228_at	7582_at
	10377_at	8669_at	10721_at	3183_f_at
	10296_at	11250_s_at	6632_at	6528_at
	4108_at	5026_at	8151_s_at	8375_at
	4280_f_at	7837_at	11102_at	6664_at
	9364_at	6800_at	7566_at	10255_at
	7400_at	10348_at	9943_at	10364_at
	7221_at	5398_at	7448_at	9160_at
	6639_at	6000_at	7314_at	11155_at
	7806_at	10760_at	7877_at	8899_at
	9367_at	6084_at		10501_at
	5388_at	4189_at		5172_at
	7173_at	7161_g_at		4200_at
	6367_at	5946_at		5326_at
	9588_at	6850_at		9877_at
	6204_at	5299_at		7123_at
	9870_s_at	10237_at		10551_at
	7743_at	9407_at		10076_at
	9352_at	6617_at		10766_at
	8425_s_at	6283_at		5587_at
	6152_at	8637_at		7608_at
	3907_f_at	10565_at		5062_at
	6516_at	6116_at		7669_at
	9923_f_at	6028_at		7367_at
	6362_at	7247_at		10062_at
	6499_at	11346_at		6206_at
	10645_at	8241_at		4077_at
	10104_at	11130_at		10763_at
	9890_s_at	8935_at		10517_at
	5678_at	9969_at		4107_at
	4949_at	9537_at		5160_at
	5638_g_at	5324_at		10353_at
	9317_at	8403_at		5752_at
	3403_f_at	8010_i_at		4364_at
	8244_i_at	11380_at		10416_at
	5305_at	7404_at		8204_at
	7726_at	10752_at		5250_at
	6923_at	7697_i_at		4971_at
	4471_at	10769_at		10508_at
	5966_at	9618_at		10368_s_at
	6373_g_at	4877_at		10468_at
	7618_f_at	4110_at		4120_at
	6583_at	9293_at		7729_at
	9633_at	5212_at		8037_at
	10103_at	9769_g_at		7572_at
	5669_g_at	10111_at		4072_at
	4850_at	7895_at		10653_at
	7915_at	6319_at		9073_at
	8623_at	4900_at		7239_at
	8622_at	10778_at		7990_at
	7742_at	4485_at		11322_at
	5670_i_at	8674_at		9199_at
	9484_at	7669_at		6029_at
	10294_at	6924_at		8209_at
	6420_at	4562_at		3939_at
	7711_at	7990_at		11066_at
	4482_at	10060_at		5778_at
	7698_at	6607_at		6730_at
	10545_at	7098_at		10568_at
	6002_at	5937_at		7576_at
	9934_at	9424_at		7563_at
	9623_at	6822_at		8210_at
	7795_at	4855_at		7115_at
	7218_at	4130_at		10924_at
	8030_at	4768_at		8520_at
	10647_at	6819_at		5544_at
	10170_g_at	5560_at		4752_at
	4425_at	10776_at		8444_at
	4530_at	5298_at		8398_at
	8263_at	7445_at		5964_at
	8459_at	6694_at		11227_at
	8351_at	9116_at		6663_at
	8023_at	6818_at		7230_at
	11029_at	7918_at		5389_at
	5046_at	8170_at		8508_at
	5987_at	4858_at		4566_at
	8298_at	10915_at		8440_at
	6593_at	7403_at		9433_at
	9691_i_at	4061_at		6115_at
	4574_at	4285_at		7098_at
	10709_at	5775_at		6868_at
	10395_at	7431_at		7145_at
	4903_at	5599_at		7836_at
	10971_at	8869_at		7631_at
	4193_at	9995_at		4753_at
	4565_at	8223_at		5103_at
	4334_i_at	11339_at		7358_s_at
	5238_at	7361_at		4032_f_at
	11122_at	4969_at		5918_at
	8420_at	5913_at		9969_at
	4226_at	9710_at		3851_s_at
	8358_at	9517_g_at		7076_at
	11249_f_at	6715_at		6079_at
	5410_f_at	6247_at		6393_at
	5619_at	10206_at		6819_at
	10385_i_at	10748_at		5616_at
	4218_at	9392_at		7087_at
	10933_at	10998_at		7917_at
	9853_at	4357_at		4774_at
	6540_at	6312_at		9552_at
	8826_at	6118_at		7481_at
	5068_at	4705_at		8533_at
	10038_i_at	8952_at		11061_g_at
	9283_at	9433_at		7141_at
	5008_at	8643_at		9329_at
	4967_at	4508_at		8727_at
	10344_at	3327_f_at		8632_at
	8905_at	4839_at		9855_at
	5116_at	4220_at		5537_at
	4760_at	10026_at		8339_at
	9683_at	10411_f_at		5265_at
	7454_s_at	6243_at		5093_at
	11354_at	4936_at		7798_at
	4736_at	11077_at		4423_at
	6095_at	8265_at		9175_at
	8186_at	7057_at		9542_at
	9891_at	5266_at		10100_at
	4828_at	5941_at		10886_at
	6797_at	9428_at		11386_at
	4740_at	4387_at		9962_at
	AFFX-YER022w3_at	7250_at		4071_at
	6356_at	10493_at		5390_at
	9534_at	7314_at		10722_at
	10898_at	6815_at		11177_at
	6413_at	9401_at		8933_at
	5041_at	7453_at		4360_at
	11142_at	9117_at		10026_at
	10761_at	6519_at		8925_at
	8841_at	4420_at		4141_at
	6585_at	6385_at		8959_at
	4837_at	7784_at		10791_at
	5985_at	8349_f_at		6859_at
	11171_at	10527_at		6961_g_at
	7480_at	5006_at		10443_at
	8252_at	7150_at		4862_at
	10114_at	5165_at		10986_at
	4514_at	8493_at		10262_at
	10755_at	8719_at		10611_at
	8029_at	8501_at		8675_at
	5773_at	4964_at		5947_at
	6549_at	4756_at		9389_at
	4795_at	5535_at		9905_at
	10045_at	10156_at		10714_at
	8011_at	8348_i_at		7885_at
	9021_at	10137_at		4125_at
	9535_at	11370_at		8788_at
	7067_at	4796_at		8842_at
	7209_at	8551_at		11313_at
	11111_at	5358_at		7986_at
	4748_at	6053_at		6644_at
	7645_at	8248_at		9388_at
	10768_at	9029_at		9290_f_at
	6762_s_at	7230_at		9114_at
	7581_at	4087_at		7071_s_at
	7977_at	4807_at		6551_at
	7114_at	4177_at		10854_at
	8452_at	9174_at		5200_at
	6229_at	10862_s_at		5299_at
	10297_at	4541_at		9207_at
	11308_s_at	10050_at		5506_s_at
	5218_at	10360_at		7772_at
	10305_at	5690_at		4887_at
	7934_at	6331_at		8297_at
	4322_at	5231_at		9472_at
	AFFX-YFL039CM_at	8462_at		4342_at
	10042_at	9912_at		9651_at
	4809_at	6821_at		7308_at
	8860_at	4125_at		8777_at
	10800_at	5589_at		5720_at
	8305_at	5373_at		6899_at
	8830_at	9976_at		11166_at
	4853_at	7543_at		4729_i_at
	5210_at	10370_at		7775_at
	5394_at	10466_at		5307_at
	8247_at	5617_at		7958_at
	10916_at	8626_at		7659_at
	10208_at	7738_at		11195_at
	10135_at	9199_at		5162_at
	10274_at	10696_at		7226_at
	10040_at	4464_at		4130_at
	7831_at	11336_at		4775_at
	9435_at	10105_at		10128_at
	6561_at	4318_at		7943_at
	8563_at	6056_at		5051_at
	9460_at	6716_at		8532_at
	10280_at	10315_at
	4961_at	7609_at
	10058_at	10329_at
	8944_at	4348_at
	7482_at	9604_at
	8436_at	8180_at
	7107_at	3190_f_at
	4817_at	10328_at
	6270_at	10726_at
	7303_at	5121_at
	5317_s_at	10288_at
	8631_at	10141_at
	6864_at	6486_at
	9394_at	11177_at
	9360_at	4576_at
	6174_at	7398_at
	7768_at	7175_at
	4801_at	9538_at
	6600_at	6398_at
	7732_at	5537_at
	11148_at	9291_at
	8885_at	10634_at
	4935_at	6207_at
	5943_at	6394_at
	6435_at	4390_at
	3625_at	4313_at
	6381_at	8863_at
	6912_at	5717_at
	8530_g_at	10732_at
	9565_at	7906_at
	7986_at	5944_at
	9742_at	10369_at
	8009_at	5154_at
	4363_at	7629_at
	9047_at	4847_at
	7632_i_at	6668_at
	8928_at	5303_at
	10269_at	4789_at
	4524_at	5957_at
	6012_at	7796_at
	7213_at	5986_at
	10147_at	9369_at
	9478_at	10632_at
	6870_at	4746_at
	3976_at	6350_at
	9524_at	10851_at
	4521_at	4535_at
	9727_at	9743_at
	5553_at	9559_at
	5340_at	11066_at
	5091_at	7902_at
	10552_at	8380_at
	7117_at	3326_at
	4987_at	5059_at
	9900_at	9492_at
	4323_f_at	4244_at
	10204_at	7295_at
	6632_at	9131_at
	10097_at	8465_at
	7973_at	10626_at
	6659_at	5591_at
	11226_at	5390_at
	9977_at	9660_at
	10155_at	11161_at
	4941_at	7390_at
	8912_at	11089_at
	6724_at	8960_at
	4474_at	5188_at
	8588_at	9124_at
	8698_at	6431_at
	8236_at	4786_at
	8598_at	9444_at
	4710_at	5640_at
	7562_at	5658_at
	10853_at	8989_at
	8411_at	5953_at
	5618_at	4284_at
	8350_at	7071_s_at
	9412_at	9288_s_at
	7345_s_at	5002_at
	8245_r_at	5623_at
	9097_at	10974_at
	6086_at	4162_at
	10325_at	6835_at
	9978_at	6611_at
	6237_at	7122_at
	6785_at	8855_at
	4544_at	9337_at
	9182_s_at	11349_at
	9425_at	7401_at
	4394_at	10502_at
	10034_at	7389_at
	5075_i_at	9371_at
	9031_at	4972_at
	11203_i_at	11266_f_at
	10596_at	4822_at
	10445_s_at	10766_at
	8929_at	7159_at
	10953_at	4836_at
	8687_at	6298_at
	6560_at	7308_at
	7188_at	8346_at
	7148_at	4341_at
	8360_at	8577_at
	7762_at	6211_at
	4165_i_at	6645_at
	9764_at	4918_at
	8216_at	9375_at
	4443_at	8568_at
	11158_i_at	10381_at
	8470_at	11337_at
	6440_at	3148_s_at
	4398_at	4518_at
	10556_i_at	6601_at
	7935_at	6406_at
	9736_at	7392_at
	7725_at	9959_at
	5313_s_at	8702_at
	7177_at	8399_at
	5786_f_at	4248_at
	11097_at	10477_g_at
	9018_at	8661_at
	6916_at	6248_at
	6137_at	8212_at
	4735_at	8206_at
	4185_at	5086_at
	9732_at	4959_at
	7233_at	7604_at
	9694_at	10675_at
	6064_at	8821_at
	9997_at	7791_at
	9851_at	7836_at
	8204_at	6462_at
	5005_at	9518_at
	8253_at	7244_at
	7948_at	10522_at
	5268_at	6193_at
	9410_at	11287_f_at
	11042_at	8218_at
	5573_at	10618_at
	9139_at	3959_at
	8584_at	4149_at
	10738_i_at	5404_at
	9940_at	10934_at
	9983_at	7622_at
	9882_at	10881_at
	4528_i_at	4717_at
	4350_at	6915_at
	6173_at	7318_at
	7766_at	8375_at
	8560_at	7848_at
	8323_at	10699_at
	4069_at	7992_at
	9138_at	6532_at
	4532_at	5506_s_at
	7852_at	8814_at
	7865_at	7115_at
	4852_s_at	10992_at
	8304_at	11149_at
	10659_at	10268_at
	5256_at	9553_at
	4886_at	7325_at
	6570_at	7487_at
	8668_at	10197_at
	6213_at	8343_at
	4538_at	4214_at
	7174_at	8701_at
	5378_at	10977_at
	7792_at	8286_at
	11180_at	6906_at
	11317_s_at	4312_at
	8993_at	7956_at
	4965_at	7164_at
	4237_at	7351_at
	8467_at	9892_at
	4898_at	3792_s_at
	8861_at	10606_at
	6837_at	8601_at
	9014_at	6905_at
	10177_at	8865_at
	9988_at	10897_at
	9320_at	6847_g_at
	10506_at	10521_at
	9564_at	4200_at
	5384_at	7457_at
	8366_at	7269_g_at
	9722_at	4430_at
	9147_at	4519_at
	9094_s_at	9902_at
	10885_at	7544_at
	7945_at	4092_at
	3234_at	5651_at
	5567_at	6154_at
	10326_g_at	10576_at
	4396_at	11044_at
	5220_at	7574_at
	9452_at	6465_at
	5784_at	4225_at
	8172_at	4931_at
	8720_f_at	7324_at
	9499_at	7893_at
	7801_at	6704_at
	4399_at	7172_at
	10781_at	9613_at
	8967_at	6616_at
	7420_at	9335_at
	11237_at	11209_at
	4895_at	7141_at
	6876_at	6833_at
	7983_at	11309_at
	4759_at	7388_at
	8407_at	9515_at
	9718_at	8663_at
	6266_at	8840_at
	6244_at	10134_at
	10896_at	4879_at
	10642_at	8804_at
	8786_f_at	11359_at
	9622_at	9996_at
	6534_at	10901_at
	6840_at	7745_at
	4393_at	11113_at
	4563_f_at	8144_g_at
	8927_at	9284_at
	8565_at	10014_at
	8911_s_at	8232_at
	9357_at	10859_at
	7888_at	7305_at
	5333_at	9416_at
	10993_at	9952_at
	11206_f_at	10680_at
	5230_at	8288_at
	7880_at	8581_at
	7584_at	7603_at
	8558_at	7903_at
	8813_at	6763_at
	6449_at	10581_at
	6158_at	8166_at
	6665_at	3974_at
	8028_at	8504_at
	11075_at	7804_at
	4780_at	6054_at
	4787_at	5060_at
	8440_at	7640_at
	4164_at	11153_at
	8203_at	7781_at
	8398_at	10061_at
	10475_at	6663_at
	6429_at	9440_at
		6780_at
		10226_at
		7818_at
		4872_at
		9328_at
		5025_at
		7258_at
		6714_at
		7133_at
		10094_at
		10227_at
		6524_at
		5361_at
		9008_at
		9607_at
		5758_at
		10609_at
		4355_at
		8474_at
		10110_at
		8951_at
		8939_at
		6483_at
		4862_at
		9365_at
		9614_at
		8994_at
		10731_at
		7610_at
		5682_at
		9587_at
		7416_at
		7135_at
		9388_at
		9574_at
		10500_at
		7655_at
		9922_at
		9488_at
		10864_r_at
		9651_at
		10140_r_at
		4116_at
		10311_at
		5401_at
		8998_at
		5785_at
		8599_at
		7322_at
		10674_at
		8605_at
		11108_at
		6640_at
		7608_at
		11174_at
		4714_at
		10559_at
		10677_at
		10963_at
		4948_at
		8480_at
		6042_at
		8659_at
		6488_at
		9207_at
		10049_at
		7181_at
		4526_at
		7153_at
		5044_at
		10591_at
		10249_at
		4152_at
		8870_at
		6555_at
		5603_at
		6379_at
		4107_at
		6651_at
		7096_at
		5162_at
		6287_at
		6693_at
		6250_at
		8916_at
		5339_at
		8282_at
		4573_at
		10627_at
		11094_at
		4408_at
		5632_at
		5250_at
		10617_at
		5959_at
		7614_at
		7313_at
		6074_at
		7850_at
		4823_at
		5382_at
		4803_at
		4480_at
		9304_at
		5314_at
		7939_at
		4153_at
		9854_at
		8788_at
		10062_at
		10306_at
		10550_at
		11387_at
		8518_at
		5252_at
		6729_at
		9617_at
		10210_at
		4979_at
		9019_at
		10735_at
		5973_at
		4120_at
		8805_at
		4032_f_at
		6264_at
		8507_at
		6497_at
		7223_at
		6472_at
		9493_at
		10213_at
		10984_at
		8615_at
		6494_at
		11071_at
		7751_at
		10085_at
		6545_at
		9731_at
		10590_at
		10264_at
		6171_at
		6059_at
		9504_at
		11362_at
		10757_at
		6445_at
		4512_at
		4400_at
		8485_at
		8817_at
		7937_at
		11392_at
		7634_at
		10096_at
		7866_at
		9753_at
		9477_at
		8490_at
		8819_at
		6764_g_at
		4749_at
		8164_at
		9597_at
		9586_at
		11179_at
		4744_at
		8545_at
		10382_at
		7212_at
		4316_at
		8331_at
		9598_at
		6342_at
		10895_at
		10958_at
		7919_at
		6423_at
		5753_at
		4933_at
		7091_at
		11293_at
		6589_at
		5525_at
		3939_at
		6501_at
		8629_at
		10542_at
		4434_at
		4554_at
		11121_at
		9549_at
		10224_at
		4989_at
		4996_at
		10935_at
		5090_at
		8038_at
		6572_at
		3832_s_at
		6457_at
		11386_at
		6854_at
		6072_at
		10244_at
		11131_at
		5582_at
		10228_at
		6094_at
		6865_at
		5979_at
		11388_at
		5049_at
		4432_at
		9624_at
		7887_at
		9510_at
		9059_at
		5422_s_at
		5079_at
		10278_at
		9169_at
		9711_at
		9605_at
		6556_at
		8290_at
		4992_at
		10613_at
		4581_at
		4037_at
		5193_at
		5960_at
		10071_at
		10379_at
		6886_at
		8183_at
		4927_at
		9505_at
		6458_at
		7309_at
		3694_at
		11052_at
		3542_f_at
		7673_at
		8572_at
		10538_at
		5201_at
		11267_at
		9993_at
		8434_at
		7873_at
		6103_at
		9760_at
		5677_at
		5774_at
		10158_at
		7843_at
		7075_at
		4509_at
		6124_at
		8988_at
		4161_at
		8311_at
		11332_at
		7439_at
		8823_at
		6133_at
		9576_at
		9141_at
		5143_at
		6444_at
		8608_at
		4773_at
		10648_at
		5613_at
		11175_at
		4424_at
		11247_s_at
		10562_at
		9567_at
		7206_at
		5531_at
		11350_at
		4084_at
		6910_at
		5425_at
		6015_at
		11297_at
		10012_at
		5161_at
		8839_at
		10855_at
		5242_at
		8549_at
		9308_at
		7447_at
		9198_s_at
		6107_at
		4775_at
		8696_at
		6830_at
		6341_at
		6490_at
		7885_at
		4317_at
		9873_at
		11195_at
		10943_at
		4991_at
		8976_at
		10770_at
		7105_at
		10762_at
		6792_s_at
		7106_at
		3629_f_at
		10629_at
		5014_at
		8728_at
		8850_at
		6598_at
		5043_at
		10643_at
		8302_at
		5706_at
		11008_at
		8188_at
		5343_at
		8335_at
		9391_at
		8324_at
		11356_at
		7337_at
		6111_at
		8946_at
		11265_i_at
		8231_at
		11187_at
		6316_at
		10101_at
		8904_at
		8722_at
		10899_at
		6888_at
		10347_at
		7637_at
		6389_at
		8961_at
		5084_at
		5662_at
		10126_at
		10099_at
		9064_at
		7803_at
		8835_at
		7857_at
		7330_at
		5366_s_at
		4155_at
		7282_at
		11253_s_at
		6719_at
		6062_at
		7350_at
		6043_at
		11041_at
		10390_at
		5917_at
		4073_at
		4442_at
		9361_at
		4103_at
		9383_at
		5173_at
		9511_at
		8472_at
		8463_at
		10100_at
		7767_at
		4158_at
		6195_at
		4838_at
		11172_at
		8884_at
		9967_at
		7685_at
		8416_at
		5149_at
		7674_at
		5962_at
		10621_at
		4784_at
		7127_at
		5372_at
		4790_at
		9350_at
		5762_at
		5217_at
		7613_at
		7740_at
		6334_at
		10530_at
		4456_at
		9971_at
		7202_at
		4205_at
		5559_at
		10708_at
		7168_at
		11202_at
		10223_at
		5323_at
		5056_at
		7035_s_at
		9619_at
		6415_at
		4356_at
		5365_at
		8297_at
		6333_at
		10152_at
		9856_at
		8442_g_at
		6275_at
		6190_at
		9065_at
		11000_at
		5789_at
		8003_at
		5240_at
		10121_at
		4821_at
		9069_at
		6202_at
		4481_at
		9442_s_at
		10392_at
		7126_at
		4121_at
		5369_at
		8591_at
		3852_f_at
		9861_at
		7794_at
		4129_at
		5106_at
		7371_at
		7921_at
		6626_at
		3471_f_at
		7654_at
		4346_at
		10116_at
		4060_at
		6447_at
		5102_at
		9175_at
		9899_at
		9646_at
		10858_s_at
		10389_at
		5587_at
		4235_at
		4951_at
		4718_at
		8889_at
		4231_at
		6482_at
		11152_g_at
		9778_at
		10638_at
		9773_at
		7237_at
		8211_at
		9547_at
		6921_at
		8679_at
		4712_at
		4091_at
		6172_at
		4973_at
		8260_at
		6401_at
		9654_at
		6135_at
		8387_at
		9104_at
		11235_at
		8339_at
		6403_at
		9325_at
		4711_at
		4932_at
		10516_at
		10979_at
		4179_at
		10290_at
		4553_at
		9481_at
		4072_at
		10569_at
		6019_at
		6029_at
		6670_at
		6628_at
		7184_at
		9867_s_at
		6106_at
		9208_at
		10577_at
		7270_i_at
		9665_at
		4940_at
		7385_at
		9774_at
		7662_at
		11092_at
		7964_at
		7809_at
		9404_at
		4733_at
		10081_at
		10514_at
		8412_at
		8310_at
		7481_at
		9877_at
		10391_at
		6669_at
		9200_at
		7941_at
		10795_at
		4369_at
		6290_at
		6591_at
		6783_at
		4732_at
		10583_at
		4791_at
		6900_at
		5644_at
		6784_at
		8692_at
		8995_at
		9160_at
		7479_at
		11369_at
		6604_at
		9630_at
		9885_at
		6503_at
		7062_at
		7595_at
		6893_at
		7422_at
		9595_at
		9860_at
		5710_at
		10941_at
		10190_at
		6757_i_at
		7952_at
		7594_at
		8675_at
		8837_at
		3790_s_at
		8027_at
		4816_at
		7772_at
		5980_at
		6811_at
		4335_at
		6273_at
		4102_at
		5751_at
		7321_at
		7774_at
		5523_at
		6192_at
		7382_at
		5020_at
		11313_at
		9970_at
		9445_at
		7455_at
		10232_at
		7825_at
		4438_at
		9432_at
		5261_at
		6922_at
		11393_at
		5353_at
		3738_s_at
		5304_at
		7749_at
		6121_at
		5600_at
		6485_at
		6329_at
		5532_at
		7747_at
		7833_at
		9370_at
		6720_at
		7647_at
		6442_at
		11366_at
		6528_at
		7592_at
		11334_at
		10076_at

## Sheet: Fazio et al 2008 dataset
Fazio2008_UP	Fazio2008_DOWN
10053_at	10048_at
10152_at	10056_at
10167_at	10096_at
10176_at	10111_at
10247_at	10145_at
10267_at	10221_at
10270_at	10262_at
10282_at	10343_at
10302_g_at	10391_at
10515_at	10445_s_at
10556_i_at	10530_at
10580_at	10548_at
10640_at	10577_at
10659_at	10632_at
10701_at	10679_at
10738_i_at	10699_at
10854_at	10708_at
10953_at	10757_at
11203_i_at	10802_at
11236_at	10851_at
11314_at	11007_at
11355_at	11009_at
4197_at	11066_at
4222_at	11091_at
4398_at	11183_at
4449_at	11316_r_at
4529_f_at	11339_at
4538_at	11350_at
4547_at	11386_at
4713_at	11392_at
4779_f_at	3471_f_at
4869_at	3730_at
5076_f_at	4107_at
5119_at	4125_at
5122_at	4126_at
5245_at	4204_at
5329_s_at	4227_at
5331_at	4369_at
5435_at	4376_at
5647_s_at	4440_at
5678_at	4719_at
5709_at	4724_i_at
5748_at	4734_at
5750_at	4806_at
5764_at	4923_at
5781_i_at	4951_at
5985_at	4968_at
6013_at	5013_at
6070_s_at	5101_at
6152_at	5121_at
6335_at	5186_at
6411_at	5199_at
6433_at	5242_at
6559_f_at	5307_at
6560_at	5312_s_at
6831_at	5361_at
6866_at	5365_at
6869_at	5382_at
7064_at	5506_s_at
7147_at	5555_at
7191_f_at	5559_at
7200_at	5560_at
7240_at	5562_at
7242_at	5591_at
7277_at	5622_at
7344_i_at	5632_at
7413_at	5640_at
7420_at	5735_at
7618_f_at	5741_at
7650_at	5927_at
7845_s_at	5980_at
7854_i_at	5993_at
7881_at	5999_at
7882_f_at	6031_at
7894_at	6043_at
8000_i_at	6088_at
8009_at	6099_at
8466_at	6144_at
8477_at	6167_at
8479_at	6190_at
8612_at	6197_at
8646_at	6227_at
8651_at	6240_at
8665_at	6253_at
8668_at	6288_at
8808_at	6357_at
8918_at	6444_at
8921_s_at	6462_at
8926_at	6483_at
8936_at	6486_at
8991_at	6487_at
9183_s_at	6494_at
9283_at	6598_at
9286_s_at	6626_at
9339_at	6661_at
9399_at	6664_at
9430_at	6669_at
9436_at	6702_at
9460_at	7072_s_at
9496_at	7088_at
9512_at	7163_at
9522_at	7164_at
9580_at	7168_at
9672_at	7196_at
9684_s_at	7222_at
9691_i_at	7227_at
9699_at	7230_at
9736_at	7231_at
9852_at	7280_at
9889_i_at	7327_at
9923_f_at	7361_at
9953_at	7403_at
9964_at	7432_at
9994_at	7453_at
	7582_at
	7657_at
	7714_at
	7747_at
	7819_at
	8002_at
	8010_i_at
	8014_at
	8219_at
	8311_at
	8430_at
	8490_at
	8566_at
	8591_at
	8616_at
	8634_at
	8643_at
	8696_at
	8727_at
	8864_at
	8955_at
	8974_at
	8995_at
	9080_at
	9085_at
	9285_at
	9308_at
	9319_at
	9327_at
	9365_at
	9388_at
	9431_at
	9476_at
	9532_at
	9572_at
	9621_at
	9883_at
	9941_at
	9952_at
	9969_at
