# Supplementary material for: Maintenance-energy requirements and robustness of Saccharomyces cerevisiae at aerobic near-zero specific growth rates
Source: Microb Cell Fact. 2016 Jun 17;15:111. doi: 10.1186/s12934-016-0501-z (PMC4912818; doi:10.1186/s12934-016-0501-z)
Supplement: Supplementary file 7 — 10.1186/s12934-016-0501-z See Additional file 5 caption. [file 12934_2016_501_MOESM7_ESM.m]

function Saccharomyces_cerevisiae
clc
clear all
close all
format compact

V_B = 1.4; % L
Cs_chem = 20 ; % g/L
Cs_ret = 7.5 ; % g/L
Ysx_max = 0.5; % g/g
Ysp_max = 0.01; % g/g % Must be a non-zero value!
ms_est = 0.011; % gs/gx/h
D_chem = 0.025; % h-1
F_in = V_B*D_chem; % L/h
days = 25; % d

% for linear qp(mu)-relations qp = a*mu+b
qp_func = 0; % parameter a
qp_res = 0; % parameter b

retentostat_growth(V_B,Cs_chem, Cs_ret, Ysx_max, Ysp_max, ms_est, F_in, days, qp_func, qp_res)

end
