# Supplementary material for: Maintenance-energy requirements and robustness of Saccharomyces cerevisiae at aerobic near-zero specific growth rates
Source: Microb Cell Fact. 2016 Jun 17;15:111. doi: 10.1186/s12934-016-0501-z (PMC4912818; doi:10.1186/s12934-016-0501-z)
Supplement: Supplementary file 9 — 10.1186/s12934-016-0501-z See Additional file 8 caption. [file 12934_2016_501_MOESM9_ESM.xlsx]

## Sheet: MATLABRead
	Accumulation of (viable) biomass in retentostat over time					Glucose concentration in feed			Volumes
	Time (days)	Viable Cx (g/L)	stdev Cx viable	DW (g/L)	Stdev DW	Time (days)	Cs_in (g/L)		V_A	1.182	mixing vessel (L)
	0	7.82	0.019064	8.14	0.02	0	20.6753		V_B	1.422	working volume bioreactor (L)
	1.9375	13.69	0.0231175	14.475	0.025	1.9375	10.7256		F_in	34.8333	medium flow rate (mL/h)
	5.9375	17.76	0.12513	19.15	0.15	5.9375	7.87508
	8.9375	20.49	0.07413	22.3	0.1	8.9375	7.59927
	12.9375	21.28	0.11901	24.25	0.15	12.9375	7.56882
	15.9375	22.56	0.13244	26	0.2	15.9375	7.57261
	18.9375	23.71	0.03481	27.55	0.05	18.9375	7.50901
	19.75	23.36	0.0902737	27.6667	0.124722	19.75	7.5

## Sheet: Modelling Summary
Statistics			time (h)	Cs (g/L)	Cx (g/L)	mu (1/h)	qs (g/g.h)
ms opt	6.29866	mg/g/h	0	20.6753	7.82	0.0292331	0.0647649
SSE	858.179		0.5	20.4826	7.932	0.0284783	0.0632553
Rsq	0.998109		1	20.2927	8.04264	0.0277541	0.0618068
Kd	0.411038	*10^-3 h-1	1.5	20.1056	8.15192	0.0270586	0.0604159
mu_end	0.000702701	h-1	2	19.9212	8.25987	0.0263904	0.0590795
			2.5	19.7395	8.36651	0.0257479	0.0577945
			3	19.5605	8.47186	0.0251298	0.0565582
			3.5	19.3841	8.57593	0.0245347	0.055368
			4	19.2102	8.67875	0.0239614	0.0542214
			4.5	19.0389	8.78033	0.0234088	0.0531163
			5	18.8702	8.88068	0.0228759	0.0520505
			5.5	18.7039	8.97983	0.0223617	0.0510221
			6	18.54	9.0778	0.0218653	0.0500293
			6.5	18.3785	9.1746	0.0213858	0.0490703
			7	18.2194	9.27024	0.0209224	0.0481435
			7.5	18.0626	9.36475	0.0204744	0.0472475
			8	17.9081	9.45814	0.0200411	0.0463809
			8.5	17.7559	9.55042	0.0196218	0.0455423
			9	17.6058	9.64161	0.0192159	0.0447304
			9.5	17.458	9.73173	0.0188227	0.0439441
			10	17.3124	9.82079	0.0184418	0.0431823
			10.5	17.1688	9.90881	0.0180726	0.0424439
			11	17.0274	9.9958	0.0177146	0.0417279
			11.5	16.8881	10.0818	0.0173674	0.0410334
			12	16.7507	10.1668	0.0170305	0.0403596
			12.5	16.6154	10.2508	0.0167035	0.0397056
			13	16.4821	10.3338	0.0163859	0.0390705
			13.5	16.3507	10.4158	0.0160775	0.0384537
			14	16.2213	10.497	0.0157779	0.0378544
			14.5	16.0937	10.5771	0.0154867	0.037272
			15	15.968	10.6564	0.0152036	0.0367058
			15.5	15.8441	10.7348	0.0149283	0.0361552
			16	15.7221	10.8123	0.0146605	0.0356196
			16.5	15.6018	10.8889	0.0143999	0.0350985
			17	15.4833	10.9646	0.0141463	0.0345913
			17.5	15.3666	11.0395	0.0138995	0.0340976
			18	15.2515	11.1135	0.0136591	0.0336168
			18.5	15.1381	11.1867	0.013425	0.0331486
			19	15.0264	11.2591	0.0131969	0.0326924
			19.5	14.9163	11.3307	0.0129746	0.0322479
			20	14.8078	11.4014	0.012758	0.0318146
			20.5	14.7009	11.4714	0.0125468	0.0313922
			21	14.5956	11.5407	0.0123409	0.0309804
			21.5	14.4918	11.6091	0.01214	0.0305787
			22	14.3896	11.6768	0.0119441	0.0301868
			22.5	14.2888	11.7438	0.0117529	0.0298045
			23	14.1895	11.81	0.0115664	0.0294314
			23.5	14.0916	11.8755	0.0113843	0.0290672
			24	13.9952	11.9403	0.0112065	0.0287117
			24.5	13.9002	12.0044	0.0110329	0.0283645
			25	13.8066	12.0679	0.0108634	0.0280254
			25.5	13.7144	12.1306	0.0106978	0.0276942
			26	13.6235	12.1926	0.010536	0.0273706
			26.5	13.5339	12.254	0.0103779	0.0270545
			27	13.4456	12.3148	0.0102234	0.0267455
			27.5	13.3587	12.3749	0.0100724	0.0264434
			28	13.273	12.4343	0.00992474	0.0261481
			28.5	13.1885	12.4932	0.00978038	0.0258594
			29	13.1053	12.5514	0.00963921	0.0255771
			29.5	13.0233	12.609	0.00950114	0.0253009
			30	12.9425	12.666	0.00936608	0.0250308
			30.5	12.8629	12.7224	0.00923394	0.0247665
			31	12.7845	12.7783	0.00910464	0.024508
			31.5	12.7072	12.8335	0.00897811	0.0242549
			32	12.631	12.8882	0.00885427	0.0240072
			32.5	12.556	12.9423	0.00873304	0.0237647
			33	12.482	12.9959	0.00861436	0.0235274
			33.5	12.4092	13.049	0.00849815	0.023295
			34	12.3374	13.1015	0.00838435	0.0230674
			34.5	12.2666	13.1534	0.00827289	0.0228445
			35	12.1969	13.2049	0.00816373	0.0226261
			35.5	12.1282	13.2558	0.00805678	0.0224122
			36	12.0605	13.3062	0.00795201	0.0222027
			36.5	11.9938	13.3561	0.00784934	0.0219973
			37	11.928	13.4056	0.00774873	0.0217961
			37.5	11.8633	13.4545	0.00765013	0.0215989
			38	11.7995	13.503	0.00755348	0.0214056
			38.5	11.7366	13.551	0.00745874	0.0212161
			39	11.6746	13.5985	0.00736586	0.0210304
			39.5	11.6135	13.6455	0.00727479	0.0208482
			40	11.5534	13.6921	0.00718549	0.0206696
			40.5	11.4941	13.7383	0.00709791	0.0204945
			41	11.4357	13.784	0.00701201	0.0203227
			41.5	11.3781	13.8293	0.00692776	0.0201542
			42	11.3214	13.8741	0.00684511	0.0199889
			42.5	11.2655	13.9186	0.00676403	0.0198267
			43	11.2104	13.9626	0.00668447	0.0196676
			43.5	11.1561	14.0062	0.00660641	0.0195115
			44	11.1026	14.0493	0.0065298	0.0193583
			44.5	11.05	14.0921	0.00645461	0.0192079
			45	10.998	14.1345	0.00638082	0.0190603
			45.5	10.9469	14.1765	0.00630838	0.0189154
			46	10.8964	14.2181	0.00623727	0.0187732
			46.5	10.8468	14.2593	0.00616746	0.0186336
			47	10.7978	14.3002	0.00609892	0.0184965
			47.5	10.7496	14.3407	0.00603161	0.0183619
			48	10.702	14.3808	0.00596552	0.0182297
			48.5	10.6552	14.4206	0.0059006	0.0180999
			49	10.6091	14.46	0.00583685	0.0179724
			49.5	10.5636	14.499	0.00577423	0.0178471
			50	10.5188	14.5377	0.00571272	0.0177241
			50.5	10.4746	14.5761	0.00565229	0.0176032
			51	10.4311	14.6141	0.00559292	0.0174845
			51.5	10.3882	14.6518	0.00553459	0.0173678
			52	10.346	14.6892	0.00547727	0.0172532
			52.5	10.3044	14.7262	0.00542094	0.0171405
			53	10.2633	14.763	0.00536559	0.0170298
			53.5	10.2229	14.7994	0.00531118	0.016921
			54	10.1831	14.8355	0.00525771	0.0168141
			54.5	10.1439	14.8713	0.00520515	0.016709
			55	10.1052	14.9068	0.00515348	0.0166056
			55.5	10.0671	14.942	0.00510269	0.016504
			56	10.0295	14.9769	0.00505275	0.0164042
			56.5	9.99253	15.0115	0.00500365	0.016306
			57	9.95607	15.0458	0.00495537	0.0162094
			57.5	9.92014	15.0799	0.00490789	0.0161144
			58	9.88474	15.1136	0.00486121	0.0160211
			58.5	9.84986	15.1471	0.00481529	0.0159292
			59	9.81549	15.1804	0.00477013	0.0158389
			59.5	9.78162	15.2133	0.00472571	0.0157501
			60	9.74825	15.246	0.00468201	0.0156627
			60.5	9.71537	15.2784	0.00463903	0.0155767
			61	9.68296	15.3106	0.00459674	0.0154921
			61.5	9.65103	15.3425	0.00455514	0.0154089
			62	9.61957	15.3742	0.0045142	0.0153271
			62.5	9.58857	15.4056	0.00447392	0.0152465
			63	9.55802	15.4368	0.00443429	0.0151672
			63.5	9.52791	15.4677	0.00439529	0.0150892
			64	9.49825	15.4984	0.0043569	0.0150125
			64.5	9.46902	15.5289	0.00431913	0.0149369
			65	9.44022	15.5591	0.00428195	0.0148626
			65.5	9.41184	15.5891	0.00424535	0.0147894
			66	9.38388	15.6189	0.00420932	0.0147173
			66.5	9.35632	15.6484	0.00417386	0.0146464
			67	9.32917	15.6778	0.00413895	0.0145766
			67.5	9.30242	15.7069	0.00410457	0.0145078
			68	9.27605	15.7358	0.00407073	0.0144401
			68.5	9.25008	15.7645	0.00403741	0.0143735
			69	9.22448	15.7929	0.00400459	0.0143079
			69.5	9.19925	15.8212	0.00397228	0.0142432
			70	9.1744	15.8493	0.00394046	0.0141796
			70.5	9.14991	15.8771	0.00390912	0.0141169
			71	9.12577	15.9048	0.00387826	0.0140552
			71.5	9.10199	15.9323	0.00384786	0.0139944
			72	9.07856	15.9596	0.00381792	0.0139345
			72.5	9.05547	15.9867	0.00378842	0.0138755
			73	9.03272	16.0136	0.00375936	0.0138174
			73.5	9.0103	16.0403	0.00373074	0.0137601
			74	8.98821	16.0668	0.00370253	0.0137037
			74.5	8.96644	16.0932	0.00367475	0.0136482
			75	8.94499	16.1193	0.00364737	0.0135934
			75.5	8.92386	16.1453	0.00362039	0.0135394
			76	8.90303	16.1712	0.00359381	0.0134863
			76.5	8.88251	16.1968	0.00356761	0.0134339
			77	8.86229	16.2223	0.00354179	0.0133823
			77.5	8.84236	16.2476	0.00351635	0.0133314
			78	8.82273	16.2727	0.00349127	0.0132812
			78.5	8.80338	16.2977	0.00346655	0.0132318
			79	8.78432	16.3225	0.00344219	0.013183
			79.5	8.76553	16.3472	0.00341817	0.013135
			80	8.74702	16.3717	0.0033945	0.0130877
			80.5	8.72878	16.396	0.00337115	0.013041
			81	8.71081	16.4202	0.00334814	0.0129949
			81.5	8.6931	16.4443	0.00332545	0.0129496
			82	8.67564	16.4682	0.00330308	0.0129048
			82.5	8.65845	16.4919	0.00328102	0.0128607
			83	8.6415	16.5155	0.00325927	0.0128172
			83.5	8.62481	16.5389	0.00323782	0.0127743
			84	8.60835	16.5622	0.00321667	0.012732
			84.5	8.59214	16.5854	0.0031958	0.0126903
			85	8.57617	16.6084	0.00317523	0.0126491
			85.5	8.56043	16.6313	0.00315493	0.0126085
			86	8.54492	16.6541	0.00313491	0.0125685
			86.5	8.52963	16.6767	0.00311516	0.012529
			87	8.51457	16.6992	0.00309569	0.01249
			87.5	8.49973	16.7215	0.00307647	0.0124516
			88	8.48511	16.7437	0.00305751	0.0124137
			88.5	8.4707	16.7658	0.0030388	0.0123763
			89	8.4565	16.7878	0.00302035	0.0123394
			89.5	8.44251	16.8096	0.00300214	0.0123029
			90	8.42873	16.8313	0.00298417	0.012267
			90.5	8.41514	16.8529	0.00296644	0.0122315
			91	8.40176	16.8744	0.00294894	0.0121965
			91.5	8.38857	16.8958	0.00293167	0.012162
			92	8.37557	16.917	0.00291463	0.0121279
			92.5	8.36276	16.9381	0.00289781	0.0120943
			93	8.35014	16.9591	0.0028812	0.0120611
			93.5	8.33771	16.98	0.00286482	0.0120283
			94	8.32545	17.0008	0.00284864	0.0119959
			94.5	8.31338	17.0215	0.00283267	0.011964
			95	8.30148	17.042	0.0028169	0.0119325
			95.5	8.28976	17.0625	0.00280134	0.0119013
			96	8.27821	17.0828	0.00278597	0.0118706
			96.5	8.26683	17.103	0.0027708	0.0118403
			97	8.25561	17.1232	0.00275582	0.0118103
			97.5	8.24456	17.1432	0.00274102	0.0117807
			98	8.23367	17.1631	0.00272642	0.0117515
			98.5	8.22294	17.1829	0.00271199	0.0117226
			99	8.21236	17.2026	0.00269774	0.0116941
			99.5	8.20194	17.2223	0.00268367	0.011666
			100	8.19167	17.2418	0.00266977	0.0116382
			100.5	8.18156	17.2612	0.00265605	0.0116108
			101	8.17159	17.2805	0.00264249	0.0115836
			101.5	8.16176	17.2998	0.00262909	0.0115568
			102	8.15209	17.3189	0.00261586	0.0115304
			102.5	8.14255	17.3379	0.00260279	0.0115042
			103	8.13315	17.3569	0.00258988	0.0114784
			103.5	8.12389	17.3758	0.00257712	0.0114529
			104	8.11476	17.3945	0.00256451	0.0114277
			104.5	8.10577	17.4132	0.00255206	0.0114028
			105	8.09691	17.4318	0.00253975	0.0113782
			105.5	8.08818	17.4503	0.00252759	0.0113538
			106	8.07958	17.4688	0.00251557	0.0113298
			106.5	8.0711	17.4871	0.00250369	0.011306
			107	8.06274	17.5053	0.00249195	0.0112826
			107.5	8.05451	17.5235	0.00248034	0.0112594
			108	8.0464	17.5416	0.00246888	0.0112364
			108.5	8.03841	17.5596	0.00245754	0.0112137
			109	8.03054	17.5775	0.00244633	0.0111913
			109.5	8.02278	17.5954	0.00243526	0.0111692
			110	8.01513	17.6132	0.0024243	0.0111473
			110.5	8.00759	17.6309	0.00241348	0.0111256
			111	8.00017	17.6485	0.00240277	0.0111042
			111.5	7.99285	17.666	0.00239219	0.011083
			112	7.98564	17.6835	0.00238172	0.0110621
			112.5	7.97854	17.7009	0.00237138	0.0110414
			113	7.97154	17.7182	0.00236114	0.0110209
			113.5	7.96464	17.7354	0.00235102	0.0110007
			114	7.95785	17.7526	0.00234101	0.0109807
			114.5	7.95115	17.7697	0.00233112	0.0109609
			115	7.94455	17.7867	0.00232133	0.0109413
			115.5	7.93805	17.8036	0.00231164	0.010922
			116	7.93164	17.8205	0.00230207	0.0109028
			116.5	7.92533	17.8373	0.00229259	0.0108838
			117	7.91911	17.8541	0.00228322	0.0108651
			117.5	7.91298	17.8708	0.00227395	0.0108466
			118	7.90694	17.8874	0.00226478	0.0108282
			118.5	7.90098	17.9039	0.0022557	0.0108101
			119	7.89512	17.9204	0.00224672	0.0107921
			119.5	7.88934	17.9368	0.00223784	0.0107743
			120	7.88365	17.9532	0.00222904	0.0107568
			120.5	7.87803	17.9695	0.00222034	0.0107394
			121	7.8725	17.9857	0.00221173	0.0107221
			121.5	7.86706	18.0019	0.00220321	0.0107051
			122	7.86169	18.018	0.00219478	0.0106882
			122.5	7.8564	18.034	0.00218644	0.0106715
			123	7.85118	18.05	0.00217818	0.010655
			123.5	7.84605	18.0659	0.00217	0.0106387
			124	7.84099	18.0818	0.0021619	0.0106225
			124.5	7.836	18.0976	0.00215389	0.0106064
			125	7.83108	18.1133	0.00214596	0.0105906
			125.5	7.82624	18.129	0.00213811	0.0105749
			126	7.82147	18.1446	0.00213033	0.0105593
			126.5	7.81677	18.1602	0.00212263	0.0105439
			127	7.81213	18.1757	0.00211501	0.0105287
			127.5	7.80757	18.1911	0.00210747	0.0105136
			128	7.80307	18.2065	0.00209999	0.0104986
			128.5	7.79864	18.2219	0.00209259	0.0104838
			129	7.79427	18.2372	0.00208526	0.0104692
			129.5	7.78996	18.2524	0.002078	0.0104547
			130	7.78572	18.2676	0.00207081	0.0104403
			130.5	7.78154	18.2827	0.00206369	0.010426
			131	7.77742	18.2978	0.00205664	0.0104119
			131.5	7.77337	18.3129	0.00204965	0.010398
			132	7.76937	18.3278	0.00204273	0.0103841
			132.5	7.76543	18.3428	0.00203588	0.0103704
			133	7.76155	18.3576	0.00202908	0.0103568
			133.5	7.75772	18.3725	0.00202235	0.0103434
			134	7.75395	18.3872	0.00201569	0.01033
			134.5	7.75024	18.402	0.00200908	0.0103168
			135	7.74658	18.4167	0.00200253	0.0103037
			135.5	7.74297	18.4313	0.00199605	0.0102908
			136	7.73942	18.4459	0.00198962	0.0102779
			136.5	7.73591	18.4604	0.00198325	0.0102652
			137	7.73246	18.4749	0.00197694	0.0102525
			137.5	7.72906	18.4893	0.00197068	0.01024
			138	7.72571	18.5037	0.00196448	0.0102276
			138.5	7.72241	18.5181	0.00195833	0.0102153
			139	7.71916	18.5324	0.00195224	0.0102031
			139.5	7.71595	18.5466	0.0019462	0.0101911
			140	7.71279	18.5609	0.00194022	0.0101791
			140.5	7.70968	18.575	0.00193428	0.0101672
			141	7.70661	18.5891	0.0019284	0.0101555
			141.5	7.70359	18.6032	0.00192257	0.0101438
			142	7.70061	18.6173	0.00191678	0.0101322
			142.5	7.69768	18.6313	0.00191105	0.0101208
			143	7.69479	18.6452	0.00190536	0.0101094
			143.5	7.69194	18.6591	0.00189972	0.0100981
			144	7.68913	18.673	0.00189413	0.0100869
			144.5	7.68637	18.6868	0.00188859	0.0100758
			145	7.68364	18.7006	0.00188309	0.0100648
			145.5	7.68095	18.7143	0.00187763	0.0100539
			146	7.67831	18.728	0.00187223	0.0100431
			146.5	7.6757	18.7417	0.00186686	0.0100324
			147	7.67313	18.7553	0.00186154	0.0100217
			147.5	7.6706	18.7689	0.00185626	0.0100112
			148	7.6681	18.7825	0.00185102	0.0100007
			148.5	7.66564	18.796	0.00184583	0.00999032
			149	7.66322	18.8094	0.00184068	0.00998001
			149.5	7.66083	18.8229	0.00183556	0.00996979
			150	7.65848	18.8362	0.00183049	0.00995964
			150.5	7.65616	18.8496	0.00182546	0.00994958
			151	7.65388	18.8629	0.00182046	0.00993959
			151.5	7.65163	18.8762	0.00181551	0.00992968
			152	7.64941	18.8894	0.00181059	0.00991984
			152.5	7.64722	18.9026	0.00180571	0.00991008
			153	7.64507	18.9158	0.00180087	0.0099004
			153.5	7.64295	18.9289	0.00179606	0.00989079
			154	7.64086	18.942	0.00179129	0.00988125
			154.5	7.6388	18.955	0.00178656	0.00987178
			155	7.63677	18.9681	0.00178186	0.00986238
			155.5	7.63477	18.981	0.0017772	0.00985306
			156	7.63279	18.994	0.00177257	0.0098438
			156.5	7.63085	19.0069	0.00176797	0.00983461
			157	7.62894	19.0198	0.00176341	0.00982548
			157.5	7.62705	19.0326	0.00175888	0.00981642
			158	7.62519	19.0454	0.00175438	0.00980743
			158.5	7.62336	19.0582	0.00174992	0.0097985
			159	7.62156	19.071	0.00174549	0.00978964
			159.5	7.61978	19.0837	0.00174109	0.00978084
			160	7.61803	19.0963	0.00173672	0.0097721
			160.5	7.6163	19.109	0.00173238	0.00976342
			161	7.6146	19.1216	0.00172807	0.0097548
			161.5	7.61292	19.1342	0.00172379	0.00974625
			162	7.61127	19.1467	0.00171954	0.00973775
			162.5	7.60965	19.1592	0.00171532	0.00972931
			163	7.60804	19.1717	0.00171113	0.00972093
			163.5	7.60646	19.1841	0.00170697	0.0097126
			164	7.6049	19.1966	0.00170284	0.00970433
			164.5	7.60337	19.2089	0.00169873	0.00969612
			165	7.60186	19.2213	0.00169465	0.00968796
			165.5	7.60037	19.2336	0.0016906	0.00967986
			166	7.5989	19.2459	0.00168657	0.00967181
			166.5	7.59745	19.2582	0.00168258	0.00966381
			167	7.59603	19.2704	0.0016786	0.00965587
			167.5	7.59462	19.2826	0.00167466	0.00964798
			168	7.59324	19.2948	0.00167074	0.00964014
			168.5	7.59188	19.3069	0.00166684	0.00963235
			169	7.59053	19.319	0.00166297	0.0096246
			169.5	7.58921	19.3311	0.00165913	0.00961691
			170	7.5879	19.3431	0.0016553	0.00960927
			170.5	7.58662	19.3552	0.00165151	0.00960168
			171	7.58535	19.3671	0.00164773	0.00959413
			171.5	7.5841	19.3791	0.00164398	0.00958663
			172	7.58287	19.391	0.00164026	0.00957918
			172.5	7.58166	19.4029	0.00163655	0.00957177
			173	7.58046	19.4148	0.00163287	0.00956441
			173.5	7.57929	19.4267	0.00162921	0.00955709
			174	7.57813	19.4385	0.00162558	0.00954982
			174.5	7.57699	19.4503	0.00162196	0.00954259
			175	7.57586	19.462	0.00161837	0.00953541
			175.5	7.57475	19.4738	0.0016148	0.00952826
			176	7.57366	19.4855	0.00161125	0.00952116
			176.5	7.57258	19.4972	0.00160772	0.00951411
			177	7.57152	19.5088	0.00160421	0.00950709
			177.5	7.57047	19.5204	0.00160073	0.00950012
			178	7.56944	19.532	0.00159726	0.00949318
			178.5	7.56842	19.5436	0.00159381	0.00948629
			179	7.56742	19.5551	0.00159039	0.00947944
			179.5	7.56644	19.5667	0.00158698	0.00947262
			180	7.56547	19.5782	0.00158359	0.00946585
			180.5	7.56451	19.5896	0.00158022	0.00945911
			181	7.56356	19.6011	0.00157687	0.00945241
			181.5	7.56263	19.6125	0.00157354	0.00944575
			182	7.56172	19.6239	0.00157023	0.00943912
			182.5	7.56082	19.6352	0.00156694	0.00943253
			183	7.55993	19.6466	0.00156366	0.00942598
			183.5	7.55905	19.6579	0.0015604	0.00941947
			184	7.55819	19.6691	0.00155716	0.00941299
			184.5	7.55734	19.6804	0.00155394	0.00940654
			185	7.5565	19.6916	0.00155074	0.00940013
			185.5	7.55567	19.7028	0.00154755	0.00939376
			186	7.55486	19.714	0.00154438	0.00938742
			186.5	7.55405	19.7252	0.00154122	0.00938111
			187	7.55326	19.7363	0.00153809	0.00937484
			187.5	7.55248	19.7474	0.00153497	0.0093686
			188	7.55172	19.7585	0.00153186	0.00936239
			188.5	7.55096	19.7696	0.00152878	0.00935621
			189	7.55021	19.7806	0.0015257	0.00935007
			189.5	7.54948	19.7916	0.00152265	0.00934396
			190	7.54876	19.8026	0.00151961	0.00933788
			190.5	7.54804	19.8136	0.00151658	0.00933183
			191	7.54734	19.8245	0.00151357	0.00932581
			191.5	7.54665	19.8354	0.00151058	0.00931982
			192	7.54597	19.8463	0.0015076	0.00931387
			192.5	7.54529	19.8572	0.00150464	0.00930794
			193	7.54463	19.868	0.00150169	0.00930204
			193.5	7.54398	19.8789	0.00149875	0.00929617
			194	7.54333	19.8897	0.00149583	0.00929033
			194.5	7.5427	19.9004	0.00149293	0.00928452
			195	7.54208	19.9112	0.00149004	0.00927874
			195.5	7.54146	19.9219	0.00148716	0.00927298
			196	7.54085	19.9326	0.0014843	0.00926726
			196.5	7.54026	19.9433	0.00148145	0.00926156
			197	7.53967	19.954	0.00147861	0.00925588
			197.5	7.53909	19.9646	0.00147579	0.00925024
			198	7.53852	19.9752	0.00147298	0.00924462
			198.5	7.53795	19.9858	0.00147018	0.00923903
			199	7.5374	19.9964	0.0014674	0.00923347
			199.5	7.53685	20.007	0.00146463	0.00922793
			200	7.53631	20.0175	0.00146188	0.00922241
			200.5	7.53578	20.028	0.00145913	0.00921693
			201	7.53526	20.0385	0.0014564	0.00921146
			201.5	7.53474	20.0489	0.00145368	0.00920603
			202	7.53423	20.0594	0.00145098	0.00920061
			202.5	7.53373	20.0698	0.00144828	0.00919523
			203	7.53324	20.0802	0.0014456	0.00918986
			203.5	7.53275	20.0906	0.00144293	0.00918452
			204	7.53227	20.1009	0.00144027	0.00917921
			204.5	7.5318	20.1113	0.00143763	0.00917392
			205	7.53134	20.1216	0.00143499	0.00916865
			205.5	7.53088	20.1319	0.00143237	0.0091634
			206	7.53043	20.1421	0.00142976	0.00915818
			206.5	7.52998	20.1524	0.00142716	0.00915298
			207	7.52954	20.1626	0.00142457	0.00914781
			207.5	7.52911	20.1728	0.001422	0.00914265
			208	7.52868	20.183	0.00141943	0.00913752
			208.5	7.52827	20.1932	0.00141688	0.00913241
			209	7.52785	20.2033	0.00141433	0.00912733
			209.5	7.52744	20.2135	0.0014118	0.00912226
			210	7.52704	20.2236	0.00140928	0.00911722
			210.5	7.52665	20.2336	0.00140677	0.0091122
			211	7.52626	20.2437	0.00140427	0.00910719
			211.5	7.52587	20.2537	0.00140178	0.00910221
			212	7.5255	20.2638	0.0013993	0.00909725
			212.5	7.52512	20.2738	0.00139683	0.00909231
			213	7.52475	20.2838	0.00139437	0.0090874
			213.5	7.52439	20.2937	0.00139192	0.0090825
			214	7.52404	20.3037	0.00138948	0.00907762
			214.5	7.52368	20.3136	0.00138705	0.00907276
			215	7.52334	20.3235	0.00138463	0.00906792
			215.5	7.523	20.3334	0.00138222	0.0090631
			216	7.52266	20.3432	0.00137982	0.0090583
			216.5	7.52233	20.3531	0.00137743	0.00905352
			217	7.522	20.3629	0.00137505	0.00904876
			217.5	7.52168	20.3727	0.00137268	0.00904402
			218	7.52136	20.3825	0.00137032	0.0090393
			218.5	7.52105	20.3923	0.00136797	0.00903459
			219	7.52074	20.402	0.00136562	0.00902991
			219.5	7.52044	20.4117	0.00136329	0.00902524
			220	7.52014	20.4214	0.00136096	0.00902059
			220.5	7.51985	20.4311	0.00135865	0.00901596
			221	7.51956	20.4408	0.00135634	0.00901134
			221.5	7.51927	20.4505	0.00135404	0.00900675
			222	7.51899	20.4601	0.00135175	0.00900217
			222.5	7.51871	20.4697	0.00134947	0.00899761
			223	7.51844	20.4793	0.0013472	0.00899307
			223.5	7.51817	20.4889	0.00134494	0.00898854
			224	7.5179	20.4984	0.00134269	0.00898403
			224.5	7.51764	20.508	0.00134044	0.00897954
			225	7.51738	20.5175	0.0013382	0.00897507
			225.5	7.51713	20.527	0.00133597	0.00897061
			226	7.51688	20.5365	0.00133375	0.00896617
			226.5	7.51663	20.5459	0.00133154	0.00896174
			227	7.51639	20.5554	0.00132934	0.00895733
			227.5	7.51615	20.5648	0.00132714	0.00895294
			228	7.51591	20.5742	0.00132495	0.00894856
			228.5	7.51568	20.5836	0.00132277	0.0089442
			229	7.51545	20.593	0.0013206	0.00893986
			229.5	7.51522	20.6024	0.00131843	0.00893553
			230	7.515	20.6117	0.00131628	0.00893122
			230.5	7.51478	20.621	0.00131413	0.00892692
			231	7.51456	20.6303	0.00131199	0.00892264
			231.5	7.51435	20.6396	0.00130986	0.00891837
			232	7.51414	20.6489	0.00130773	0.00891412
			232.5	7.51393	20.6581	0.00130561	0.00890988
			233	7.51373	20.6673	0.0013035	0.00890566
			233.5	7.51353	20.6766	0.0013014	0.00890146
			234	7.51333	20.6858	0.0012993	0.00889727
			234.5	7.51314	20.6949	0.00129721	0.00889309
			235	7.51294	20.7041	0.00129513	0.00888893
			235.5	7.51276	20.7132	0.00129306	0.00888478
			236	7.51257	20.7224	0.00129099	0.00888065
			236.5	7.51238	20.7315	0.00128893	0.00887653
			237	7.5122	20.7406	0.00128688	0.00887242
			237.5	7.51203	20.7496	0.00128483	0.00886833
			238	7.51185	20.7587	0.0012828	0.00886425
			238.5	7.51168	20.7677	0.00128076	0.00886019
			239	7.51151	20.7768	0.00127874	0.00885614
			239.5	7.51134	20.7858	0.00127672	0.00885211
			240	7.51117	20.7948	0.00127471	0.00884809
			240.5	7.51101	20.8037	0.00127271	0.00884408
			241	7.51085	20.8127	0.00127071	0.00884008
			241.5	7.51069	20.8216	0.00126872	0.0088361
			242	7.51053	20.8305	0.00126674	0.00883213
			242.5	7.51038	20.8394	0.00126476	0.00882818
			243	7.51023	20.8483	0.00126279	0.00882424
			243.5	7.51008	20.8572	0.00126082	0.00882031
			244	7.50993	20.8661	0.00125887	0.00881639
			244.5	7.50978	20.8749	0.00125691	0.00881249
			245	7.50964	20.8837	0.00125497	0.0088086
			245.5	7.5095	20.8925	0.00125303	0.00880472
			246	7.50936	20.9013	0.0012511	0.00880086
			246.5	7.50922	20.9101	0.00124917	0.00879701
			247	7.50909	20.9188	0.00124725	0.00879317
			247.5	7.50896	20.9276	0.00124534	0.00878934
			248	7.50882	20.9363	0.00124343	0.00878553
			248.5	7.5087	20.945	0.00124153	0.00878172
			249	7.50857	20.9537	0.00123964	0.00877793
			249.5	7.50844	20.9624	0.00123775	0.00877415
			250	7.50832	20.971	0.00123586	0.00877039
			250.5	7.5082	20.9797	0.00123399	0.00876663
			251	7.50808	20.9883	0.00123211	0.00876289
			251.5	7.50796	20.9969	0.00123025	0.00875916
			252	7.50784	21.0055	0.00122839	0.00875544
			252.5	7.50773	21.0141	0.00122654	0.00875173
			253	7.50762	21.0226	0.00122469	0.00874804
			253.5	7.5075	21.0312	0.00122285	0.00874436
			254	7.50739	21.0397	0.00122101	0.00874068
			254.5	7.50729	21.0482	0.00121918	0.00873702
			255	7.50718	21.0567	0.00121736	0.00873337
			255.5	7.50707	21.0652	0.00121554	0.00872973
			256	7.50697	21.0736	0.00121372	0.00872611
			256.5	7.50687	21.0821	0.00121191	0.00872249
			257	7.50677	21.0905	0.00121011	0.00871889
			257.5	7.50667	21.0989	0.00120832	0.00871529
			258	7.50657	21.1074	0.00120652	0.00871171
			258.5	7.50648	21.1157	0.00120474	0.00870814
			259	7.50638	21.1241	0.00120296	0.00870458
			259.5	7.50629	21.1325	0.00120118	0.00870103
			260	7.5062	21.1408	0.00119941	0.00869749
			260.5	7.50611	21.1491	0.00119765	0.00869396
			261	7.50602	21.1574	0.00119589	0.00869044
			261.5	7.50593	21.1657	0.00119413	0.00868693
			262	7.50584	21.174	0.00119239	0.00868343
			262.5	7.50576	21.1823	0.00119064	0.00867995
			263	7.50567	21.1905	0.0011889	0.00867647
			263.5	7.50559	21.1988	0.00118717	0.00867301
			264	7.50551	21.207	0.00118544	0.00866955
			264.5	7.50543	21.2152	0.00118372	0.0086661
			265	7.50535	21.2234	0.001182	0.00866267
			265.5	7.50527	21.2316	0.00118029	0.00865924
			266	7.50519	21.2397	0.00117858	0.00865583
			266.5	7.50512	21.2479	0.00117688	0.00865242
			267	7.50504	21.256	0.00117518	0.00864903
			267.5	7.50497	21.2641	0.00117349	0.00864564
			268	7.50489	21.2722	0.0011718	0.00864227
			268.5	7.50482	21.2803	0.00117012	0.0086389
			269	7.50475	21.2884	0.00116844	0.00863555
			269.5	7.50468	21.2964	0.00116677	0.0086322
			270	7.50461	21.3044	0.0011651	0.00862886
			270.5	7.50455	21.3125	0.00116344	0.00862554
			271	7.50448	21.3205	0.00116178	0.00862222
			271.5	7.50442	21.3285	0.00116013	0.00861891
			272	7.50435	21.3365	0.00115848	0.00861561
			272.5	7.50429	21.3444	0.00115683	0.00861233
			273	7.50422	21.3524	0.00115519	0.00860905
			273.5	7.50416	21.3603	0.00115356	0.00860578
			274	7.5041	21.3682	0.00115193	0.00860252
			274.5	7.50404	21.3761	0.0011503	0.00859926
			275	7.50398	21.384	0.00114868	0.00859602
			275.5	7.50392	21.3919	0.00114706	0.00859279
			276	7.50387	21.3998	0.00114545	0.00858956
			276.5	7.50381	21.4076	0.00114384	0.00858635
			277	7.50375	21.4155	0.00114224	0.00858314
			277.5	7.5037	21.4233	0.00114064	0.00857995
			278	7.50365	21.4311	0.00113905	0.00857676
			278.5	7.50359	21.4389	0.00113746	0.00857358
			279	7.50354	21.4467	0.00113587	0.00857041
			279.5	7.50349	21.4544	0.00113429	0.00856725
			280	7.50344	21.4622	0.00113272	0.0085641
			280.5	7.50339	21.4699	0.00113115	0.00856095
			281	7.50334	21.4777	0.00112958	0.00855782
			281.5	7.50329	21.4854	0.00112801	0.00855469
			282	7.50324	21.4931	0.00112646	0.00855157
			282.5	7.50319	21.5007	0.0011249	0.00854847
			283	7.50315	21.5084	0.00112335	0.00854536
			283.5	7.5031	21.5161	0.00112181	0.00854227
			284	7.50305	21.5237	0.00112026	0.00853919
			284.5	7.50301	21.5313	0.00111873	0.00853611
			285	7.50297	21.5389	0.00111719	0.00853305
			285.5	7.50292	21.5465	0.00111566	0.00852999
			286	7.50288	21.5541	0.00111414	0.00852694
			286.5	7.50284	21.5617	0.00111262	0.0085239
			287	7.5028	21.5692	0.0011111	0.00852086
			287.5	7.50276	21.5768	0.00110959	0.00851784
			288	7.50271	21.5843	0.00110808	0.00851482
			288.5	7.50268	21.5918	0.00110658	0.00851181
			289	7.50264	21.5993	0.00110507	0.00850881
			289.5	7.5026	21.6068	0.00110358	0.00850582
			290	7.50256	21.6143	0.00110209	0.00850283
			290.5	7.50252	21.6218	0.0011006	0.00849986
			291	7.50249	21.6292	0.00109911	0.00849689
			291.5	7.50245	21.6366	0.00109763	0.00849393
			292	7.50241	21.6441	0.00109616	0.00849098
			292.5	7.50238	21.6515	0.00109468	0.00848803
			293	7.50234	21.6589	0.00109322	0.00848509
			293.5	7.50231	21.6662	0.00109175	0.00848216
			294	7.50227	21.6736	0.00109029	0.00847924
			294.5	7.50224	21.681	0.00108883	0.00847633
			295	7.50221	21.6883	0.00108738	0.00847342
			295.5	7.50218	21.6956	0.00108593	0.00847052
			296	7.50214	21.703	0.00108449	0.00846763
			296.5	7.50211	21.7103	0.00108304	0.00846475
			297	7.50208	21.7175	0.00108161	0.00846187
			297.5	7.50205	21.7248	0.00108017	0.00845901
			298	7.50202	21.7321	0.00107874	0.00845615
			298.5	7.50199	21.7393	0.00107732	0.00845329
			299	7.50196	21.7466	0.00107589	0.00845045
			299.5	7.50193	21.7538	0.00107447	0.00844761
			300	7.50191	21.761	0.00107306	0.00844478
			300.5	7.50188	21.7682	0.00107165	0.00844196
			301	7.50185	21.7754	0.00107024	0.00843914
			301.5	7.50182	21.7825	0.00106883	0.00843633
			302	7.5018	21.7897	0.00106743	0.00843353
			302.5	7.50177	21.7969	0.00106604	0.00843074
			303	7.50174	21.804	0.00106464	0.00842795
			303.5	7.50172	21.8111	0.00106325	0.00842517
			304	7.50169	21.8182	0.00106187	0.0084224
			304.5	7.50167	21.8253	0.00106049	0.00841963
			305	7.50165	21.8324	0.00105911	0.00841687
			305.5	7.50162	21.8395	0.00105773	0.00841412
			306	7.5016	21.8465	0.00105636	0.00841138
			306.5	7.50157	21.8535	0.00105499	0.00840864
			307	7.50155	21.8606	0.00105363	0.00840591
			307.5	7.50153	21.8676	0.00105226	0.00840319
			308	7.50151	21.8746	0.00105091	0.00840047
			308.5	7.50148	21.8816	0.00104955	0.00839776
			309	7.50146	21.8886	0.0010482	0.00839506
			309.5	7.50144	21.8955	0.00104685	0.00839237
			310	7.50142	21.9025	0.00104551	0.00838968
			310.5	7.5014	21.9094	0.00104417	0.008387
			311	7.50138	21.9164	0.00104283	0.00838432
			311.5	7.50136	21.9233	0.0010415	0.00838165
			312	7.50134	21.9302	0.00104017	0.00837899
			312.5	7.50132	21.9371	0.00103884	0.00837634
			313	7.5013	21.944	0.00103751	0.00837369
			313.5	7.50128	21.9508	0.00103619	0.00837105
			314	7.50126	21.9577	0.00103488	0.00836842
			314.5	7.50124	21.9645	0.00103356	0.00836579
			315	7.50123	21.9714	0.00103225	0.00836317
			315.5	7.50121	21.9782	0.00103095	0.00836055
			316	7.50119	21.985	0.00102964	0.00835795
			316.5	7.50117	21.9918	0.00102834	0.00835534
			317	7.50116	21.9986	0.00102704	0.00835275
			317.5	7.50114	22.0053	0.00102575	0.00835016
			318	7.50112	22.0121	0.00102446	0.00834758
			318.5	7.50111	22.0188	0.00102317	0.008345
			319	7.50109	22.0256	0.00102189	0.00834243
			319.5	7.50107	22.0323	0.0010206	0.00833987
			320	7.50106	22.039	0.00101933	0.00833732
			320.5	7.50104	22.0457	0.00101805	0.00833477
			321	7.50103	22.0524	0.00101678	0.00833222
			321.5	7.50101	22.059	0.00101551	0.00832968
			322	7.501	22.0657	0.00101425	0.00832715
			322.5	7.50098	22.0724	0.00101298	0.00832463
			323	7.50097	22.079	0.00101172	0.00832211
			323.5	7.50095	22.0856	0.00101047	0.0083196
			324	7.50094	22.0922	0.00100922	0.00831709
			324.5	7.50093	22.0988	0.00100797	0.00831459
			325	7.50091	22.1054	0.00100672	0.0083121
			325.5	7.5009	22.112	0.00100547	0.00830961
			326	7.50089	22.1186	0.00100423	0.00830713
			326.5	7.50087	22.1251	0.001003	0.00830465
			327	7.50086	22.1317	0.00100176	0.00830219
			327.5	7.50085	22.1382	0.00100053	0.00829972
			328	7.50084	22.1447	0.000999302	0.00829727
			328.5	7.50082	22.1512	0.000998076	0.00829481
			329	7.50081	22.1577	0.000996853	0.00829237
			329.5	7.5008	22.1642	0.000995634	0.00828993
			330	7.50079	22.1707	0.000994417	0.0082875
			330.5	7.50078	22.1771	0.000993204	0.00828507
			331	7.50076	22.1836	0.000991993	0.00828265
			331.5	7.50075	22.19	0.000990785	0.00828023
			332	7.50074	22.1965	0.000989581	0.00827782
			332.5	7.50073	22.2029	0.000988379	0.00827542
			333	7.50072	22.2093	0.00098718	0.00827302
			333.5	7.50071	22.2157	0.000985984	0.00827063
			334	7.5007	22.222	0.000984791	0.00826824
			334.5	7.50069	22.2284	0.0009836	0.00826586
			335	7.50068	22.2348	0.000982413	0.00826349
			335.5	7.50067	22.2411	0.000981229	0.00826112
			336	7.50066	22.2475	0.000980047	0.00825876
			336.5	7.50065	22.2538	0.000978868	0.0082564
			337	7.50064	22.2601	0.000977692	0.00825405
			337.5	7.50063	22.2664	0.000976519	0.0082517
			338	7.50062	22.2727	0.000975349	0.00824936
			338.5	7.50061	22.279	0.000974182	0.00824703
			339	7.5006	22.2852	0.000973017	0.0082447
			339.5	7.5006	22.2915	0.000971855	0.00824237
			340	7.50059	22.2977	0.000970696	0.00824005
			340.5	7.50058	22.304	0.00096954	0.00823774
			341	7.50057	22.3102	0.000968386	0.00823543
			341.5	7.50056	22.3164	0.000967236	0.00823313
			342	7.50055	22.3226	0.000966088	0.00823084
			342.5	7.50054	22.3288	0.000964942	0.00822855
			343	7.50054	22.335	0.0009638	0.00822626
			343.5	7.50053	22.3411	0.00096266	0.00822398
			344	7.50052	22.3473	0.000961523	0.00822171
			344.5	7.50051	22.3534	0.000960389	0.00821944
			345	7.50051	22.3596	0.000959257	0.00821718
			345.5	7.5005	22.3657	0.000958128	0.00821492
			346	7.50049	22.3718	0.000957002	0.00821267
			346.5	7.50048	22.3779	0.000955878	0.00821042
			347	7.50048	22.384	0.000954757	0.00820818
			347.5	7.50047	22.3901	0.000953639	0.00820594
			348	7.50046	22.3961	0.000952524	0.00820371
			348.5	7.50046	22.4022	0.000951411	0.00820148
			349	7.50045	22.4083	0.0009503	0.00819926
			349.5	7.50044	22.4143	0.000949193	0.00819705
			350	7.50044	22.4203	0.000948088	0.00819484
			350.5	7.50043	22.4263	0.000946985	0.00819263
			351	7.50042	22.4323	0.000945885	0.00819043
			351.5	7.50042	22.4383	0.000944788	0.00818824
			352	7.50041	22.4443	0.000943693	0.00818605
			352.5	7.50041	22.4503	0.000942601	0.00818386
			353	7.5004	22.4562	0.000941512	0.00818169
			353.5	7.50039	22.4622	0.000940425	0.00817951
			354	7.50039	22.4681	0.00093934	0.00817734
			354.5	7.50038	22.4741	0.000938258	0.00817518
			355	7.50038	22.48	0.000937179	0.00817302
			355.5	7.50037	22.4859	0.000936102	0.00817087
			356	7.50037	22.4918	0.000935028	0.00816872
			356.5	7.50036	22.4977	0.000933956	0.00816657
			357	7.50036	22.5036	0.000932887	0.00816444
			357.5	7.50035	22.5094	0.00093182	0.0081623
			358	7.50035	22.5153	0.000930756	0.00816017
			358.5	7.50034	22.5211	0.000929694	0.00815805
			359	7.50034	22.527	0.000928635	0.00815593
			359.5	7.50033	22.5328	0.000927578	0.00815382
			360	7.50033	22.5386	0.000926524	0.00815171
			360.5	7.50032	22.5444	0.000925472	0.00814961
			361	7.50032	22.5502	0.000924422	0.00814751
			361.5	7.50031	22.556	0.000923375	0.00814541
			362	7.50031	22.5617	0.000922331	0.00814332
			362.5	7.5003	22.5675	0.000921289	0.00814124
			363	7.5003	22.5733	0.000920249	0.00813916
			363.5	7.50029	22.579	0.000919212	0.00813709
			364	7.50029	22.5847	0.000918177	0.00813502
			364.5	7.50028	22.5905	0.000917144	0.00813295
			365	7.50028	22.5962	0.000916114	0.00813089
			365.5	7.50028	22.6019	0.000915086	0.00812883
			366	7.50027	22.6076	0.000914061	0.00812678
			366.5	7.50027	22.6132	0.000913038	0.00812474
			367	7.50026	22.6189	0.000912017	0.0081227
			367.5	7.50026	22.6246	0.000910999	0.00812066
			368	7.50026	22.6302	0.000909983	0.00811863
			368.5	7.50025	22.6359	0.00090897	0.0081166
			369	7.50025	22.6415	0.000907958	0.00811458
			369.5	7.50025	22.6471	0.000906949	0.00811256
			370	7.50024	22.6527	0.000905943	0.00811055
			370.5	7.50024	22.6583	0.000904939	0.00810854
			371	7.50024	22.6639	0.000903937	0.00810654
			371.5	7.50023	22.6695	0.000902937	0.00810454
			372	7.50023	22.6751	0.00090194	0.00810254
			372.5	7.50023	22.6806	0.000900945	0.00810055
			373	7.50022	22.6862	0.000899952	0.00809857
			373.5	7.50022	22.6917	0.000898961	0.00809658
			374	7.50022	22.6973	0.000897973	0.00809461
			374.5	7.50021	22.7028	0.000896987	0.00809264
			375	7.50021	22.7083	0.000896003	0.00809067
			375.5	7.50021	22.7138	0.000895022	0.00808871
			376	7.5002	22.7193	0.000894043	0.00808675
			376.5	7.5002	22.7248	0.000893066	0.00808479
			377	7.5002	22.7302	0.000892091	0.00808284
			377.5	7.50019	22.7357	0.000891118	0.0080809
			378	7.50019	22.7411	0.000890148	0.00807896
			378.5	7.50019	22.7466	0.00088918	0.00807702
			379	7.50019	22.752	0.000888214	0.00807509
			379.5	7.50018	22.7574	0.000887251	0.00807316
			380	7.50018	22.7629	0.000886289	0.00807124
			380.5	7.50018	22.7683	0.00088533	0.00806932
			381	7.50018	22.7737	0.000884373	0.00806741
			381.5	7.50017	22.779	0.000883418	0.0080655
			382	7.50017	22.7844	0.000882465	0.00806359
			382.5	7.50017	22.7898	0.000881514	0.00806169
			383	7.50017	22.7951	0.000880566	0.00805979
			383.5	7.50016	22.8005	0.00087962	0.0080579
			384	7.50016	22.8058	0.000878675	0.00805601
			384.5	7.50016	22.8112	0.000877733	0.00805413
			385	7.50016	22.8165	0.000876793	0.00805225
			385.5	7.50015	22.8218	0.000875856	0.00805037
			386	7.50015	22.8271	0.00087492	0.0080485
			386.5	7.50015	22.8324	0.000873986	0.00804664
			387	7.50015	22.8377	0.000873055	0.00804477
			387.5	7.50014	22.8429	0.000872126	0.00804291
			388	7.50014	22.8482	0.000871199	0.00804106
			388.5	7.50014	22.8534	0.000870273	0.00803921
			389	7.50014	22.8587	0.00086935	0.00803736
			389.5	7.50014	22.8639	0.000868429	0.00803552
			390	7.50013	22.8691	0.000867511	0.00803368
			390.5	7.50013	22.8744	0.000866594	0.00803185
			391	7.50013	22.8796	0.000865679	0.00803002
			391.5	7.50013	22.8848	0.000864766	0.00802819
			392	7.50013	22.8899	0.000863856	0.00802637
			392.5	7.50012	22.8951	0.000862947	0.00802456
			393	7.50012	22.9003	0.00086204	0.00802274
			393.5	7.50012	22.9054	0.000861136	0.00802093
			394	7.50012	22.9106	0.000860233	0.00801913
			394.5	7.50012	22.9157	0.000859333	0.00801733
			395	7.50012	22.9209	0.000858435	0.00801553
			395.5	7.50011	22.926	0.000857538	0.00801374
			396	7.50011	22.9311	0.000856644	0.00801195
			396.5	7.50011	22.9362	0.000855751	0.00801016
			397	7.50011	22.9413	0.000854861	0.00800838
			397.5	7.50011	22.9464	0.000853972	0.00800661
			398	7.50011	22.9515	0.000853086	0.00800483
			398.5	7.5001	22.9565	0.000852201	0.00800306
			399	7.5001	22.9616	0.000851319	0.0080013
			399.5	7.5001	22.9666	0.000850438	0.00799954
			400	7.5001	22.9717	0.00084956	0.00799778
			400.5	7.5001	22.9767	0.000848683	0.00799603
			401	7.5001	22.9817	0.000847809	0.00799428
			401.5	7.5001	22.9868	0.000846936	0.00799253
			402	7.50009	22.9918	0.000846065	0.00799079
			402.5	7.50009	22.9968	0.000845196	0.00798905
			403	7.50009	23.0017	0.000844329	0.00798732
			403.5	7.50009	23.0067	0.000843464	0.00798559
			404	7.50009	23.0117	0.000842601	0.00798386
			404.5	7.50009	23.0167	0.00084174	0.00798214
			405	7.50009	23.0216	0.000840881	0.00798042
			405.5	7.50009	23.0266	0.000840024	0.00797871
			406	7.50008	23.0315	0.000839168	0.007977
			406.5	7.50008	23.0364	0.000838315	0.00797529
			407	7.50008	23.0413	0.000837463	0.00797359
			407.5	7.50008	23.0462	0.000836613	0.00797189
			408	7.50008	23.0511	0.000835766	0.00797019
			408.5	7.50008	23.056	0.00083492	0.0079685
			409	7.50008	23.0609	0.000834076	0.00796681
			409.5	7.50008	23.0658	0.000833233	0.00796513
			410	7.50007	23.0707	0.000832393	0.00796345
			410.5	7.50007	23.0755	0.000831554	0.00796177
			411	7.50007	23.0804	0.000830718	0.0079601
			411.5	7.50007	23.0852	0.000829883	0.00795843
			412	7.50007	23.09	0.00082905	0.00795676
			412.5	7.50007	23.0948	0.000828219	0.0079551
			413	7.50007	23.0997	0.00082739	0.00795344
			413.5	7.50007	23.1045	0.000826562	0.00795179
			414	7.50007	23.1093	0.000825736	0.00795013
			414.5	7.50007	23.114	0.000824913	0.00794849
			415	7.50006	23.1188	0.000824091	0.00794684
			415.5	7.50006	23.1236	0.00082327	0.0079452
			416	7.50006	23.1284	0.000822452	0.00794357
			416.5	7.50006	23.1331	0.000821635	0.00794193
			417	7.50006	23.1379	0.000820821	0.0079403
			417.5	7.50006	23.1426	0.000820007	0.00793868
			418	7.50006	23.1473	0.000819196	0.00793705
			418.5	7.50006	23.152	0.000818387	0.00793544
			419	7.50006	23.1568	0.000817579	0.00793382
			419.5	7.50006	23.1615	0.000816773	0.00793221
			420	7.50006	23.1662	0.000815969	0.0079306
			420.5	7.50005	23.1708	0.000815167	0.007929
			421	7.50005	23.1755	0.000814366	0.00792739
			421.5	7.50005	23.1802	0.000813567	0.0079258
			422	7.50005	23.1848	0.00081277	0.0079242
			422.5	7.50005	23.1895	0.000811975	0.00792261
			423	7.50005	23.1941	0.000811181	0.00792102
			423.5	7.50005	23.1988	0.000810389	0.00791944
			424	7.50005	23.2034	0.000809599	0.00791786
			424.5	7.50005	23.208	0.00080881	0.00791628
			425	7.50005	23.2126	0.000808024	0.00791471
			425.5	7.50005	23.2172	0.000807239	0.00791314
			426	7.50005	23.2218	0.000806455	0.00791157
			426.5	7.50005	23.2264	0.000805674	0.00791001
			427	7.50005	23.231	0.000804894	0.00790845
			427.5	7.50004	23.2356	0.000804116	0.00790689
			428	7.50004	23.2401	0.000803339	0.00790534
			428.5	7.50004	23.2447	0.000802564	0.00790379
			429	7.50004	23.2492	0.000801791	0.00790224
			429.5	7.50004	23.2538	0.00080102	0.0079007
			430	7.50004	23.2583	0.00080025	0.00789916
			430.5	7.50004	23.2628	0.000799482	0.00789763
			431	7.50004	23.2673	0.000798715	0.00789609
			431.5	7.50004	23.2718	0.000797951	0.00789456
			432	7.50004	23.2763	0.000797188	0.00789304
			432.5	7.50004	23.2808	0.000796426	0.00789151
			433	7.50004	23.2853	0.000795666	0.00788999
			433.5	7.50004	23.2898	0.000794908	0.00788848
			434	7.50004	23.2943	0.000794152	0.00788697
			434.5	7.50004	23.2987	0.000793397	0.00788546
			435	7.50004	23.3032	0.000792644	0.00788395
			435.5	7.50004	23.3076	0.000791892	0.00788245
			436	7.50003	23.312	0.000791142	0.00788095
			436.5	7.50003	23.3165	0.000790394	0.00787945
			437	7.50003	23.3209	0.000789647	0.00787796
			437.5	7.50003	23.3253	0.000788902	0.00787647
			438	7.50003	23.3297	0.000788158	0.00787498
			438.5	7.50003	23.3341	0.000787416	0.00787349
			439	7.50003	23.3385	0.000786676	0.00787201
			439.5	7.50003	23.3429	0.000785937	0.00787054
			440	7.50003	23.3472	0.0007852	0.00786906
			440.5	7.50003	23.3516	0.000784465	0.00786759
			441	7.50003	23.356	0.000783731	0.00786612
			441.5	7.50003	23.3603	0.000782998	0.00786466
			442	7.50003	23.3646	0.000782268	0.0078632
			442.5	7.50003	23.369	0.000781538	0.00786174
			443	7.50003	23.3733	0.000780811	0.00786028
			443.5	7.50003	23.3776	0.000780085	0.00785883
			444	7.50003	23.3819	0.00077936	0.00785738
			444.5	7.50003	23.3862	0.000778637	0.00785594
			445	7.50003	23.3905	0.000777916	0.00785449
			445.5	7.50003	23.3948	0.000777196	0.00785305
			446	7.50003	23.3991	0.000776478	0.00785162
			446.5	7.50003	23.4034	0.000775761	0.00785018
			447	7.50003	23.4076	0.000775046	0.00784875
			447.5	7.50002	23.4119	0.000774332	0.00784733
			448	7.50002	23.4161	0.00077362	0.0078459
			448.5	7.50002	23.4204	0.000772909	0.00784448
			449	7.50002	23.4246	0.0007722	0.00784306
			449.5	7.50002	23.4288	0.000771493	0.00784165
			450	7.50002	23.4331	0.000770787	0.00784024
			450.5	7.50002	23.4373	0.000770082	0.00783883
			451	7.50002	23.4415	0.000769379	0.00783742
			451.5	7.50002	23.4457	0.000768678	0.00783602
			452	7.50002	23.4499	0.000767978	0.00783462
			452.5	7.50002	23.454	0.000767279	0.00783322
			453	7.50002	23.4582	0.000766582	0.00783183
			453.5	7.50002	23.4624	0.000765886	0.00783043
			454	7.50002	23.4665	0.000765192	0.00782905
			454.5	7.50002	23.4707	0.0007645	0.00782766
			455	7.50002	23.4748	0.000763809	0.00782628
			455.5	7.50002	23.479	0.000763119	0.0078249
			456	7.50002	23.4831	0.000762431	0.00782352
			456.5	7.50002	23.4872	0.000761744	0.00782215
			457	7.50002	23.4913	0.000761059	0.00782078
			457.5	7.50002	23.4954	0.000760375	0.00781941
			458	7.50002	23.4995	0.000759693	0.00781805
			458.5	7.50002	23.5036	0.000759012	0.00781669
			459	7.50002	23.5077	0.000758332	0.00781533
			459.5	7.50002	23.5118	0.000757655	0.00781397
			460	7.50002	23.5159	0.000756978	0.00781262
			460.5	7.50002	23.5199	0.000756303	0.00781127
			461	7.50002	23.524	0.000755629	0.00780992
			461.5	7.50002	23.528	0.000754957	0.00780858
			462	7.50002	23.5321	0.000754286	0.00780723
			462.5	7.50002	23.5361	0.000753617	0.0078059
			463	7.50002	23.5401	0.000752949	0.00780456
			463.5	7.50002	23.5442	0.000752282	0.00780323
			464	7.50002	23.5482	0.000751617	0.0078019
			464.5	7.50001	23.5522	0.000750954	0.00780057
			465	7.50001	23.5562	0.000750291	0.00779924
			465.5	7.50001	23.5602	0.00074963	0.00779792
			466	7.50001	23.5642	0.000748971	0.0077966
			466.5	7.50001	23.5681	0.000748313	0.00779529
			467	7.50001	23.5721	0.000747656	0.00779397
			467.5	7.50001	23.5761	0.000747001	0.00779266
			468	7.50001	23.58	0.000746347	0.00779136
			468.5	7.50001	23.584	0.000745694	0.00779005
			469	7.50001	23.5879	0.000745043	0.00778875
			469.5	7.50001	23.5919	0.000744393	0.00778745
			470	7.50001	23.5958	0.000743745	0.00778615
			470.5	7.50001	23.5997	0.000743098	0.00778486
			471	7.50001	23.6036	0.000742452	0.00778357
			471.5	7.50001	23.6075	0.000741808	0.00778228
			472	7.50001	23.6114	0.000741165	0.00778099
			472.5	7.50001	23.6153	0.000740523	0.00777971
			473	7.50001	23.6192	0.000739883	0.00777843
			473.5	7.50001	23.6231	0.000739244	0.00777715
			474	7.50001	23.627	0.000738607	0.00777588
			474.5	7.50001	23.6308	0.000737971	0.0077746
			475	7.50001	23.6347	0.000737336	0.00777333
			475.5	7.50001	23.6385	0.000736702	0.00777207
			476	7.50001	23.6424	0.00073607	0.0077708
			476.5	7.50001	23.6462	0.000735439	0.00776954
			477	7.50001	23.6501	0.00073481	0.00776828
			477.5	7.50001	23.6539	0.000734181	0.00776702
			478	7.50001	23.6577	0.000733555	0.00776577
			478.5	7.50001	23.6615	0.000732929	0.00776452
			479	7.50001	23.6653	0.000732305	0.00776327
			479.5	7.50001	23.6691	0.000731682	0.00776203
			480	7.50001	23.6729	0.00073106	0.00776078
			480.5	7.50001	23.6767	0.00073044	0.00775954
			481	7.50001	23.6805	0.000729821	0.0077583
			481.5	7.50001	23.6842	0.000729203	0.00775707
			482	7.50001	23.688	0.000728587	0.00775584
			482.5	7.50001	23.6918	0.000727972	0.00775461
			483	7.50001	23.6955	0.000727358	0.00775338
			483.5	7.50001	23.6993	0.000726745	0.00775215
			484	7.50001	23.703	0.000726134	0.00775093
			484.5	7.50001	23.7067	0.000725524	0.00774971
			485	7.50001	23.7105	0.000724915	0.00774849
			485.5	7.50001	23.7142	0.000724308	0.00774728
			486	7.50001	23.7179	0.000723701	0.00774607
			486.5	7.50001	23.7216	0.000723097	0.00774486
			487	7.50001	23.7253	0.000722493	0.00774365
			487.5	7.50001	23.729	0.000721891	0.00774244
			488	7.50001	23.7327	0.000721289	0.00774124
			488.5	7.50001	23.7363	0.00072069	0.00774004
			489	7.50001	23.74	0.000720091	0.00773884
			489.5	7.50001	23.7437	0.000719494	0.00773765
			490	7.50001	23.7473	0.000718898	0.00773646
			490.5	7.50001	23.751	0.000718303	0.00773527
			491	7.50001	23.7546	0.000717709	0.00773408
			491.5	7.50001	23.7583	0.000717117	0.0077329
			492	7.50001	23.7619	0.000716525	0.00773171
			492.5	7.50001	23.7655	0.000715936	0.00773053
			493	7.50001	23.7692	0.000715347	0.00772936
			493.5	7.50001	23.7728	0.000714759	0.00772818
			494	7.50001	23.7764	0.000714173	0.00772701
			494.5	7.50001	23.78	0.000713588	0.00772584
			495	7.50001	23.7836	0.000713004	0.00772467
			495.5	7.50001	23.7872	0.000712422	0.00772351
			496	7.50001	23.7907	0.00071184	0.00772234
			496.5	7.50001	23.7943	0.00071126	0.00772118
			497	7.50001	23.7979	0.000710681	0.00772002
			497.5	7.50001	23.8014	0.000710104	0.00771887
			498	7.50001	23.805	0.000709527	0.00771772
			498.5	7.50001	23.8086	0.000708952	0.00771657
			499	7.50001	23.8121	0.000708377	0.00771542
			499.5	7.50001	23.8156	0.000707804	0.00771427
			500	7.50001	23.8192	0.000707233	0.00771313
			500.5	7.50001	23.8227	0.000706662	0.00771199
			501	7.50001	23.8262	0.000706093	0.00771085
			501.5	7.50001	23.8297	0.000705524	0.00770971
			502	7.5	23.8332	0.000704957	0.00770858
			502.5	7.5	23.8367	0.000704392	0.00770745
			503	7.5	23.8402	0.000703827	0.00770632
			503.5	7.5	23.8437	0.000703263	0.00770519
			504	7.5	23.8472	0.000702701	0.00770406
