# Supplementary material for: Maintenance-energy requirements and robustness of Saccharomyces cerevisiae at aerobic near-zero specific growth rates
Source: Microb Cell Fact. 2016 Jun 17;15:111. doi: 10.1186/s12934-016-0501-z (PMC4912818; doi:10.1186/s12934-016-0501-z)
Supplement: Supplementary file 10 — 10.1186/s12934-016-0501-z See Additional file 8 caption. [file 12934_2016_501_MOESM10_ESM.m]

function Example_retentostat_data

clear all
close all
format compact

%% Yeast Parameters
Ysx_max = 0.5; % g/g
Ysp_max = 0.34; % g/g % This has to be a non-zero value! 
qp_func = 0;
qp_res = 0;

%% Read data from excelfile
filename = 'Example_retentostat_data.xlsx';

%% Cs in
TIME_CSin = xlsread(filename,'MATLABRead','G4:G10')
CS_in_LAB = xlsread(filename,'MATLABRead','H4:H10')

%% Volumes and flows
Fin_A = xlsread(filename,'MATLABRead','K5')/1000 % L/h
V_A = xlsread(filename,'MATLABRead','K3') % L
V_B = xlsread(filename,'MATLABRead','K4') % L

fprintf(['Now the data has been retrieved from Excel, the optimisation starts \n']) % because the reading from Excel takes some time, it is usefull to know when the optimisation starts
%% Correct for viability
TIME_LAB_V = xlsread(filename,'MATLABRead','B4:B11')
CX_VIAB = xlsread(filename,'MATLABRead','C4:C11')
CX_LAB_std_V = xlsread(filename,'MATLABRead','D4:D11')
DW = xlsread(filename,'MATLABRead','E4:E11')
DW_std = xlsread(filename,'MATLABRead','F4:F11')

%% Calling Function
[ms_opt, kd_opt, SSE, Cx, Cs, mu, qs, t, Rsq, mu_end, t_dub] = Retentostat_regression_Sc_kd(TIME_CSin, CS_in_LAB, Fin_A, V_A, V_B, Ysx_max, Ysp_max, qp_func, qp_res, CX_VIAB, TIME_LAB_V, CX_LAB_std_V, filename, DW, DW_std);

Statistics = [ms_opt;SSE;Rsq;kd_opt;mu_end]
mu_end
t_dub_d = t_dub/24
Dimensions = {'time (h)', 'Cs (g/L)', 'Cx (g/L)', 'mu (1/h)', 'qs (g/g.h)'} % gives the column names in the excel sheet
StatDimensions = {'Statistics', 'ms opt', 'SSE', 'Rsq', 'Kd', 'mu_end'}'% gives the row names in the excel sheet
StatDimensions2 = {'', 'mg/g/h', '', '', '*10^-3 h-1', 'h-1'}'% gives the row names in the excel sheet

Emptyrow = [' '];
Emptysheet = repmat(Emptyrow,5000,10);   % to empty the datasheet


%% Output values - Writing to Excel
xlswrite(filename, Emptysheet,'Modelling Summary', 'A1')    % empties the datasheet from last run
xlswrite(filename, StatDimensions,'Modelling Summary', 'A1')
xlswrite(filename,Dimensions,'Modelling Summary', 'D1') 
xlswrite(filename,Statistics, 'Modelling Summary', 'B2')
xlswrite(filename,t, 'Modelling Summary', 'D2')
xlswrite(filename,Cs, 'Modelling Summary', 'E2')
xlswrite(filename,Cx, 'Modelling Summary', 'F2')
xlswrite(filename,mu, 'Modelling Summary', 'G2')
xlswrite(filename,qs, 'Modelling Summary', 'H2')
xlswrite(filename,StatDimensions2, 'Modelling Summary', 'C1')

end
