# Supplementary material for: Maintenance-energy requirements and robustness of Saccharomyces cerevisiae at aerobic near-zero specific growth rates
Source: Microb Cell Fact. 2016 Jun 17;15:111. doi: 10.1186/s12934-016-0501-z (PMC4912818; doi:10.1186/s12934-016-0501-z)
Supplement: Supplementary file 11 — 10.1186/s12934-016-0501-z See Additional file 8 caption. [file 12934_2016_501_MOESM11_ESM.m]

function retentostat_plotting(t,Cx,Cs,Cp,mu,qs,qp,Ysp, qs_mu, qs_ms, Figno, V_A, TIME_LAB_V, CX_VIAB, TIME_CSin, CS_in_LAB, SAVE_on, filename, ms, DW, Cdw)

h = figure(Figno);
if SAVE_on == 0
suptitle(['Volume_A = ' num2str(V_A) ' L, ms = ' num2str(ms) ' mg/gx/h ' ])
end
Fontsize = 13;
Linewidth = 1;

subplot(3,3,1)
plot(t/24,Cx(:,1),'k-.', 'LineWidth', Linewidth);
hold on;
plot(t/24,Cdw(:,1), 'r-.', 'LineWidth', Linewidth);
hold on
xlabel(' Time (d)', 'FontSize',Fontsize );
ylabel('C_x (g.L^{-1})', 'FontSize',Fontsize );
hold on;
plot(TIME_LAB_V, CX_VIAB,'m.','LineWidth',Linewidth);
hold on
plot(TIME_LAB_V, DW,'g.', 'LineWidth', Linewidth);
title('a','FontSize',Fontsize );
axis([0,21,0 , 1], 'auto y') 

subplot(3,3,2)
plot(t/24,Cs,'k-.', 'LineWidth', Linewidth);
hold on;
xlabel(' Time (d)', 'FontSize',Fontsize  );
ylabel('C_{s,}_{in} (g.L^{-1})', 'FontSize',Fontsize );
plot(TIME_CSin, CS_in_LAB,'.')
title('b','FontSize',Fontsize );
axis([0,21,0 , 1], 'auto y') 

subplot(3,3,3)
plot(t/24,Cp, 'k','LineWidth', Linewidth);
xlabel(' Time (d)', 'FontSize',Fontsize  );
ylabel('C_p (g_{p}.L^{-1})', 'FontSize',Fontsize );
title('c','FontSize',Fontsize );
axis([0,21,0 , 1], 'auto y') 


subplot(3,3,4)
plot(t/24,mu,'k-.', 'LineWidth', Linewidth);
hold on; 
xlabel(' Time (d)', 'FontSize',Fontsize  );
ylabel('\mu (h^{-1})', 'FontSize',Fontsize );
title('d','FontSize',Fontsize );
axis([0,21,0 , 1], 'auto y') 

subplot(3,3,5)
plot(t/24,qs, 'k','LineWidth', Linewidth);
hold on
plot(t/24,ones(length(t))*ms/1000,'g', 'LineWidth',Linewidth);
xlabel(' Time (d)', 'FontSize',Fontsize  );
ylabel('q_s (g_{s}.g_x^{-1}.h^{-1})', 'FontSize',Fontsize );
title('e','FontSize',Fontsize );
axis([0,21,0 , 1], 'auto y') 
    
subplot(3,3,6)
plot(t/24,qp, 'k','LineWidth', Linewidth);
xlabel(' Time (d)', 'FontSize',Fontsize  );
ylabel('q_p (g_{p}.g_x^{-1}.h^{-1})', 'FontSize',Fontsize );
   title('f','FontSize',Fontsize );
   axis([0,21,0 , 1], 'auto y') 
   
subplot(3,3,7)
semilogy(t/24,mu,'m', 'LineWidth', Linewidth);
hold on;
xlabel(' Time (d)', 'FontSize',Fontsize  );
ylabel('\mu (h^{-1})', 'FontSize',Fontsize );
title('g','FontSize',Fontsize );
axis([0,21,0 , 1], 'auto y') 

subplot(3,3,8)
plot(t/24,qs_mu*100,t/24,qs_ms*100, 'k','LineWidth', Linewidth);
xlabel(' Time (d)', 'FontSize',Fontsize  );
ylabel('Gluc. distr. (%)', 'FontSize',Fontsize );
title('h','FontSize',Fontsize );
axis([0,21,0 , 1], 'auto y') 

subplot(3,3,9)
plot(t/24,Ysp, 'k','LineWidth', Linewidth);
xlabel(' Time (d)', 'FontSize',Fontsize  );
ylabel('Y_{sp} (g_{p}.g_{s}^{-1})', 'FontSize',Fontsize );
title('i','FontSize',Fontsize );
axis([0,21,0 , 1], 'auto y') 

if SAVE_on == 1
    saveas(h,[num2str(date) num2str(filename(1:end-4)) '_final_plot'],'m')
end

end
