# Supplementary material for: Maintenance-energy requirements and robustness of Saccharomyces cerevisiae at aerobic near-zero specific growth rates
Source: Microb Cell Fact. 2016 Jun 17;15:111. doi: 10.1186/s12934-016-0501-z (PMC4912818; doi:10.1186/s12934-016-0501-z)
Supplement: Supplementary file 12 — 10.1186/s12934-016-0501-z See Additional file 8 caption. [file 12934_2016_501_MOESM12_ESM.m]

function [ms_opt,kd_opt, SSE, Cx, Cs, mu, qs, t, Rsq, mu_end, t_dub] = Retentostat_regression_Sc_kd(TIME_CSin, CS_in_LAB, Fin_A,V_A, V_B, Ysx_max, Ysp_max, qp_func, qp_res, CX_VIAB, TIME_LAB_V, CX_LAB_std_V, filename, DW, DW_std);

%% Global Parameters
global TIME_LAB_V CX_VIAB TIME_CSin CS_in_LAB V_A V_B Fin_A A B CX_LAB_std_V filename G qp_res Ysx_max DW DW_std

%% Process Parameters
% Vessel A - Mixing Vessel
Fout_A = Fin_A; % L/h
% Vessel B - Fermenter
Fin_B = Fout_A;

A = qp_func;
B = (Ysp_max+Ysx_max*A)/(Ysx_max*Ysp_max);
G = qp_res/Ysp_max;

%% Optimisation function
%p0 = [0.008]; % initial guess
x0 = [0.008;
      0.005]; ... kd
    


options = optimset('TolFun',1e-7,'TolX',1e-7,'Display','iter', 'PlotFcns',@optimplotx);    % note: to display how par
%[popt, fopt, exitflag, output] = fminbnd(@funobj,0.000001,0.1, options);
[x,fval,exitflag,output] = fminsearch(@funobj,x0,options)

format short
ms_opt = x(1)*1000; % mg/gx/h
kd_opt = x(2)*1000; % h-1
SSE = fval;

%% Time span of the ode-solver in h
days = 21; % days the retentostat will run

tini= 0 ; % h
tend= 24*days; % h
dt  = 0.5; % the time steps that are used for the ode solver.

% Merge all measured times into one vector and select unique times:
tspan = [tini:dt:tend];
tspan = [tspan'; TIME_LAB_V*24];
tspan = unique(tspan);         % this is the entire tspan, for all datapoints

C_S0 = CS_in_LAB(1);  %  g/L Substrate in the inflow of vessel A
C_X0 = CX_VIAB(1);
C_P0 = 0;
C_Xd0 = DW(1) - CX_VIAB(1);

c0 = [C_X0 C_S0 C_P0 C_Xd0];
ms = x(1);
kd = x(2);

%% ode solver
opt = odeset('RelTol',1e-8, 'AbsTol',1e-8);
[t,c] = ode45(@(t,c)dcdt(t,c,ms,kd), tspan, c0, opt);

% storage-matrices
Cx = c(:,1);
Cs = c(:,2);
Cp = c(:,3);
Cxd = c(:,4);
Cdw = Cx + Cxd;

SSE_X = sum(((c(find(ismember(tspan/24, TIME_LAB_V)),1) - (CX_VIAB))./CX_LAB_std_V).^2);
SSE_tot = sum(((c(find(ismember(tspan/24, TIME_LAB_V)),1) - (mean(CX_VIAB)))./CX_LAB_std_V).^2);


SSE_Xd = sum(((c(find(ismember(tspan/24, TIME_LAB_V)),4) - (DW-CX_VIAB))./DW_std).^2);
SSE_totd = sum(((c(find(ismember(tspan/24, TIME_LAB_V)),4) - (mean(DW-CX_VIAB)))./DW_std).^2);


% This value should be optimized
SSE_total = SSE_X + SSE_Xd;


Rsq = 1-(SSE_X/SSE_tot)
Rsqd = 1-(SSE_Xd/SSE_totd)

Cs_B = 0;

% Calculate mu
% mu is calculated from the Herbert-pirt equation.
% Based on this mu, the qs value is calculated

for k = 1:1:length(t)
    qs(k) = (Fin_B/V_B*(Cs(k)-Cs_B))/Cx(k);
    mu(k) = (qs(k)-G-ms)/B;
    qp(k) = A*mu(k)+qp_res;
    
    Ysp(k) = qp(k)/qs(k);
    qs_mu(k) = (mu(k)/Ysx_max)/qs(k);
    qs_ms(k) = ms/qs(k);
end

mu = mu';
qs = qs';

Figno = 102;
SAVE_on = 1;
retentostat_plotting(t,Cx,Cs,Cp,mu,qs,qp,Ysp, qs_mu, qs_ms, Figno, V_A, TIME_LAB_V, CX_VIAB, TIME_CSin, CS_in_LAB, SAVE_on, filename, ms_opt, DW, Cdw)

mu_end = mu(end);
t_dub = log(2)/mu_end;

end

function [SSE_total, Cx] = funobj(p)
%% Global definition of parameters
global Fin_A V_A Fout_A Ysx_max  qp V_B TIME_LAB_V  CX_VIAB TIME_CSin CS_in_LAB  A B CX_LAB_std_V filename G qp_res DW DW_std

%% Process Parameters
% Vessel A - Mixing Vessel
Fout_A = Fin_A; % L/h

% Vessel B - Fermenter
Fin_B = Fout_A;
% Ysx_max = 0.5; % g/g

%% Time span of the ode-solver in h

days = 21; % days the retentostat will run

tini= 0 ; % h
tend= 24*days; % h
dt  = 0.5; % the time steps that are used for the ode solver.

% Merge all measured times into one vector and select unique times:
tspan = [tini:dt:tend];
tspan = [tspan'; TIME_LAB_V*24];
tspan = unique(tspan);         % this is the entire tspan, for all datapoints

%% Initial concentrations for the ode-solver
% In this model, these are the values that are obtained from the
% chemostat phase, where we know there is a steady state. The time of 0 hours is when the chemostat is
% switched to a retentostat.

C_S0 = CS_in_LAB(1); %  g/L Substrate in the inflow of vessel A
C_P0 = 0; %  g/L Product in the outflow of vessel B
C_Xd0 = 0;

ms = p(1); % maintenance coefficient % gs/gx/h
kd = p(2);

C_X0 = CX_VIAB(1);
C_Xd0 = DW(1)-CX_VIAB(1);

c0 = [C_X0 C_S0 C_P0 C_Xd0];
Cs_R = CS_in_LAB(end);
%% ode solver
opt = odeset('RelTol',1e-8, 'AbsTol',1e-8);
[t,c] = ode45(@(t,c)dcdt(t,c,ms,kd, Cs_R), tspan, c0, opt);

% storage-matrices
Cx = c(:,1);
Cs = c(:,2);
Cp = c(:,3);
Cxd = c(:,4);
Cdw = Cx + Cxd;

%% Plotting & Data Handling

% Calculate mu
% mu is calculated from the Herbert-pirt equation.
% Based on this mu, the qs, qp and Ysp values are calculated
Cs_B = 0;
for k = 1:length(t)
    qs(k) = (Fin_B/V_B*(Cs(k)-Cs_B))/Cx(k);
    mu(k) = (qs(k)-G-ms)/B;
    qp(k) = A*mu(k)+qp_res;
    Ysp(k) = qp(k)/qs(k);
    qs_mu(k) = (mu(k)/Ysx_max)/qs(k);
    qs_ms(k) = ms/qs(k);
end

%% Final data plotting


%% Function Final Output
% Select ODE values for the right tspan values and calculate sum of squares

SSE_X = sum(((c(find(ismember(tspan/24, TIME_LAB_V)),1) - (CX_VIAB))./CX_LAB_std_V).^2);
SSE_tot = sum(((c(find(ismember(tspan/24, TIME_LAB_V)),1) - (mean(CX_VIAB)))./CX_LAB_std_V).^2);

SSE_Xd = sum(((c(find(ismember(tspan/24, TIME_LAB_V)),4) - (DW-CX_VIAB))./DW_std).^2);
SSE_totd = sum(((c(find(ismember(tspan/24, TIME_LAB_V)),4) - (mean(DW-CX_VIAB)))./DW_std).^2);

R2v = 1-(SSE_X/SSE_tot);
R2d = 1-(SSE_Xd/SSE_totd);

% This value should be optimized
SSE_total = SSE_X + SSE_Xd;

Figno = 101;
SAVE_on = 0;
%retentostat_plotting(t,Cx,Cs,Cp,mu,qs,qp,Ysp, qs_mu, qs_ms, Figno, V_A, TIME_LAB_V, CX_VIAB, TIME_CSin, CS_in_LAB, SAVE_on, filename, ms*1000, DW, Cdw)

end

function dc = dcdt(t,c,ms,kd, Cs_R)
global Fin_A V_A V_B A B G qp_res

%% Variables
Cx_B = c(1);
Cs_A = c(2);
Cp_B = c(3);
Cxd_B = c(4);
Cs_B = 0;


%% Model Parameters

% Vessel A - Mixing Vessel
Cs_R = 7.5; % the concentration in the second medium vessel; eventually the concentration in vessel A.

% Vessel B - Fermentor
Fout_A = Fin_A;
Fin_B = Fout_A;
Fout_B = Fin_B;

qs = ((Fin_B/V_B)*(Cs_A-Cs_B))/Cx_B;
mu = (qs - G - ms)/B;
qp = A * mu + qp_res; 

%% Equations
dc(1) = mu*Cx_B - kd*Cx_B; % Balance of Cx_B
dc(2) = Fin_A/V_A*Cs_R - Fout_A/V_A*Cs_A; %  % Balance of Cs_A
dc(3) = qp*Cx_B-Fout_B*Cp_B; % Balance of Cp_B: Product formation
dc(4) = kd * Cx_B; % balance of dead biomass

dc = dc';
end
