# Supplementary material for: Maintenance-energy requirements and robustness of Saccharomyces cerevisiae at aerobic near-zero specific growth rates
Source: Microb Cell Fact. 2016 Jun 17;15:111. doi: 10.1186/s12934-016-0501-z (PMC4912818; doi:10.1186/s12934-016-0501-z)
Supplement: Supplementary file 14 — 10.1186/s12934-016-0501-z List of gene-groups described in literature that were mined for enrichment among differentially expressed genes identified in clusters 1 and 2 in Fig. 6. [file 12934_2016_501_MOESM14_ESM.xlsx]

## Sheet: Functional categories
Eastmond_Nelson 2006 HS induced	Gasch et al 2000 ESR Induced	Gasch et al 2000 ESR repressed	Gasch et al 2000 MSN2/MSN4 dependent	Gibney 2015 HS_essential	Verghese 2012 Chaperones
10022_at	10014_at	10002_i_at	10017_at	4760_at	10360_at
10043_at	10027_at	10006_at	10050_at	6398_at	8010_i_at
10072_at	10050_at	10009_at	10060_at	10546_at	9456_at
10080_at	10060_at	10034_at	10137_at	11208_at	8545_at
10081_at	10072_at	10051_at	10187_at	10360_at	7201_at
10099_at	10075_at	10053_at	10202_at	10044_at	6314_at
10108_at	10098_at	10068_i_at	10228_at	8516_at	10712_at
10134_at	10099_at	10091_at	10237_at	10011_at	10108_at
10143_at	10100_at	10097_at	10360_at	7300_at	11006_at
10145_at	10158_at	10113_at	10491_at	10534_at	8485_at
10158_at	10172_at	10114_at	10492_at	6478_at	6271_at
10179_at	10179_at	10131_at	10505_at	7432_at	4868_at
10184_at	10182_at	10132_at	10518_at	10527_at	7874_at
10189_at	10244_at	10133_at	10524_at	5240_at	7171_at
10199_at	10343_at	10147_at	10581_at	9177_at	11315_i_at
10200_at	10360_at	10152_at	10654_at	5539_at	10362_at
10223_at	10366_i_at	10155_at	10756_at	5090_at	7422_at
10244_at	10369_at	10164_at	10911_at	8301_at	5588_at
10263_at	10392_at	10166_at	10976_at	7597_at	9094_s_at
10273_at	10491_at	10167_at	11051_at	6801_at	7282_at
10279_at	10492_at	10176_at	11052_at	4995_at	4108_at
10327_at	10501_at	10180_at	11053_at	7963_at	8924_at
10338_at	10521_at	10203_at	11177_at	10535_at	8888_at
10360_at	10530_at	10208_at	11247_s_at	8512_at	4715_at
10369_at	10572_at	10238_at	11251_s_at	11176_at	5659_at
10373_at	10574_at	10239_at	11315_i_at	10342_at	4085_at
10392_at	10581_at	10240_at	11379_at	4317_at	10254_at
10418_at	10617_at	10247_at	3234_at	10266_at	8955_at
10478_at	10629_at	10260_at	3357_at	10664_at	9075_at
10501_at	10631_at	10269_at	4043_s_at	6883_at	10936_at
10505_at	10646_at	10270_at	4072_at	4960_at	9473_at
10572_at	10648_at	10271_at	4138_at	5185_at	5160_at
10574_at	10681_at	10272_at	4161_at	10387_at	6151_at
10592_at	10684_at	10274_at	4204_at	6329_at	4259_at
10648_at	10695_at	10282_at	4362_at	10954_at	11054_at
10677_at	10704_at	10296_at	4388_at	7764_at	6632_at
10681_at	10708_at	10300_f_at	4423_at	8920_i_at	10948_at
10704_at	10722_at	10305_at	4427_at	11160_at	6290_at
10754_at	10723_at	10313_at	4432_at	6189_at	11136_at
10756_at	10731_at	10325_at	4442_at	7825_at	11013_at
10791_at	10769_at	10332_at	4442_at	5531_at	11201_at
10853_at	10775_at	10335_at	4477_at	8931_at	6317_at
10858_s_at	10865_at	10344_at	4496_at	4153_at	7295_at
10860_s_at	10897_at	10345_at	4507_at	5398_at	5372_at
10861_s_at	10935_at	10351_at	4508_at	3941_at	6854_at
10899_at	10943_at	10352_at	4509_at	5736_at	10668_at
10900_at	10950_at	10385_i_at	4526_at	7547_at	11078_at
10912_at	11030_at	10387_at	4541_at	10156_at	8576_at
10920_at	11046_at	10393_at	4562_at	6126_at	8275_at
10930_at	11051_at	10395_at	4564_at	7344_i_at	9396_at
10935_at	11053_at	10471_at	4568_at	5525_at	11084_at
10962_at	11065_at	10473_i_at	4570_at	4063_at	11390_at
10975_at	11089_at	10504_at	4712_at	9735_at	6933_at
11000_at	11091_at	10506_at	4768_at	5645_at	8264_at
11030_at	11100_at	10515_at	4773_at	8727_at	8655_at
11047_at	11144_at	10528_at	4774_at	5352_at	5942_at
11059_at	11149_at	10529_i_at	4811_at	7461_at	4122_at
11068_at	11151_at	10531_at	4842_at	8372_at	6223_at
11071_at	11153_at	10541_at	4872_at	9927_at	10974_at
11075_at	11163_at	10542_at	4901_at		7385_at
11083_at	11174_at	10543_at	4924_at		9950_at
11084_at	11175_at	10556_i_at	4924_at		8298_at
11089_at	11177_at	10586_at	4969_at		5370_at
11091_at	11183_at	10598_at	5025_at		9202_at
11113_at	11387_at	10640_at	5052_at		5044_at
11133_at	3939_at	10656_at	5054_at		11143_at
11145_at	4073_at	10658_at	5179_at		10350_at
11149_at	4074_at	10660_at	5298_at		10061_at
11170_at	4075_at	10662_at	5544_at		8538_at
11174_at	4126_at	10674_at	5588_at
11177_at	4198_at	10685_at	5606_at
11185_at	4204_at	10707_at	5640_at
11211_at	4209_at	10717_at	5652_at
11251_s_at	4211_at	10719_at	5692_at
11253_s_at	4214_at	10729_at	5722_at
11256_at	4220_at	10730_at	5751_at
11293_at	4232_at	10737_at	5783_at
11301_i_at	4236_at	10738_i_at	5811_at
11378_at	4376_at	10747_at	5961_at
11379_at	4386_at	10761_at	6012_at
3831_s_at	4387_at	10891_at	6014_at
3939_at	4405_at	10893_s_at	6057_at
3940_at	4423_at	10916_at	6223_at
3942_at	4432_at	10917_at	6335_at
4045_s_at	4433_at	10947_at	6382_at
4064_at	4442_at	10948_at	6398_at
4075_at	4541_at	10954_at	6398_at
4102_at	4726_at	10955_at	6462_at
4112_at	4732_at	10970_at	6487_at
4134_at	4757_at	10972_at	6514_at
4147_at	4768_at	10991_at	6572_at
4191_at	4770_at	11019_at	6704_at
4198_at	4774_at	11024_at	6729_at
4203_at	4804_at	11025_at	6750_i_at
4209_at	4811_at	11029_at	6755_i_at
4211_at	4849_at	11034_at	6822_at
4287_s_at	4862_at	11054_at	6854_at
4326_at	4872_at	11063_at	6855_at
4361_at	4924_at	11088_at	6897_at
4362_at	4969_at	11122_at	6924_at
4365_at	4980_at	11124_at	6935_at
4386_at	4992_at	11127_at	6937_at
4387_at	4996_at	11138_at	6937_at
4390_at	5007_at	11156_s_at	6956_s_at
4405_at	5025_at	11158_i_at	7060_at
4423_at	5048_at	11190_at	7076_at
4432_at	5093_at	11192_at	7140_at
4442_at	5101_at	11197_at	7168_at
4472_s_at	5110_at	11203_i_at	7195_at
4526_at	5121_at	11218_at	7217_at
4531_at	5179_at	11228_at	7230_at
4535_at	5200_at	11235_at	7252_at
4540_at	5217_at	11236_at	7254_at
4541_at	5265_at	11237_at	7285_at
4550_at	5307_at	11263_f_at	7295_at
4572_at	5372_at	11264_f_at	7295_at
4584_at	5389_at	11319_at	7321_at
4714_at	5506_s_at	11342_at	7339_at
4731_at	5544_at	11371_at	7582_at
4732_at	5552_at	11373_at	7604_at
4744_at	5581_at	11374_at	7610_at
4764_at	5582_at	11389_at	7613_at
4768_at	5588_at	4062_at	7674_at
4842_at	5603_at	4093_at	7687_at
4855_at	5652_at	4104_at	7848_at
4923_at	5665_at	4105_at	7857_at
4947_at	5690_at	4106_at	7857_at
4959_at	5692_at	4165_i_at	7916_at
4969_at	5693_at	4170_at	7944_at
4974_at	5735_at	4185_at	7979_at
4978_at	5741_at	4186_at	7981_at
4980_at	5751_at	4201_at	8181_at
4992_at	5774_at	4206_at	8204_at
5025_at	5936_at	4223_at	8228_at
5054_at	5937_at	4229_at	8265_at
5060_at	5940_at	4253_i_at	8326_at
5090_at	5957_at	4310_at	8331_at
5093_at	5988_at	4311_at	8339_at
5106_at	6012_at	4323_f_at	8340_at
5116_at	6077_at	4353_at	8375_at
5121_at	6099_at	4374_at	8375_at
5125_at	6110_at	4375_at	8408_at
5160_at	6136_at	4382_at	8412_at
5177_at	6192_at	4394_at	8413_at
5179_at	6206_at	4398_at	8426_at
5196_at	6207_at	4422_at	8504_at
5200_at	6219_at	4424_at	8615_at
5220_at	6220_at	4425_at	8616_at
5239_at	6223_at	4446_at	8626_at
5252_at	6261_at	4447_at	8659_at
5254_i_at	6315_at	4449_at	8880_at
5263_at	6317_at	4471_at	8955_at
5265_at	6376_at	4482_at	8988_at
5273_at	6394_at	4492_at	9008_at
5306_at	6398_at	4493_at	9008_at
5307_at	6409_at	4494_at	9108_at
5317_s_at	6428_at	4499_at	9114_at
5323_at	6446_at	4500_at	9196_s_at
5341_at	6462_at	4515_i_at	9323_at
5345_at	6464_at	4528_i_at	9348_at
5365_at	6484_at	4532_at	9388_at
5370_at	6485_at	4538_at	9442_s_at
5375_at	6486_at	4549_at	9444_at
5389_at	6525_at	4551_at	9445_at
5391_at	6576_at	4569_at	9445_at
5401_at	6607_at	4575_i_at	9451_at
5421_i_at	6664_at	4710_at	9483_at
5424_at	6704_at	4713_at	9547_at
5427_at	6730_at	4715_at	9549_at
5506_s_at	6786_at	4740_at	9664_at
5527_at	6803_at	4741_at	9665_at
5544_at	6846_at	4748_at	9743_at
5556_at	6882_at	4765_at	9743_at
5582_at	6897_at	4771_at	9801_at
5583_at	6935_at	4779_f_at	9887_at
5588_at	6937_at	4794_at	9996_at
5603_at	7058_at	4795_at
5633_at	7060_at	4797_at
5652_at	7076_at	4805_at
5656_at	7087_at	4810_at
5666_at	7140_at	4828_at
5677_at	7159_at	4840_at
5688_at	7171_at	4845_at
5703_at	7184_at	4848_at
5726_at	7195_at	4851_i_at
5735_at	7217_at	4853_at
5751_at	7230_at	4859_at
5755_at	7295_at	4861_at
5919_at	7320_at	4863_at
5939_at	7321_at	4868_at
5942_at	7339_at	4869_at
5952_at	7403_at	4873_at
5972_at	7422_at	4893_at
5975_at	7432_at	4909_f_at
5990_at	7464_at	4914_at
6054_at	7582_at	4917_at
6057_at	7592_at	4919_at
6077_at	7593_at	4921_i_at
6091_at	7594_at	4930_at
6099_at	7674_at	4935_at
6116_at	7687_at	5000_i_at
6151_at	7733_at	5009_at
6162_at	7749_at	5031_at
6205_at	7789_at	5032_at
6213_at	7848_at	5033_at
6223_at	7904_at	5073_at
6225_at	7905_at	5075_i_at
6232_at	7916_at	5082_at
6233_at	7918_at	5094_at
6242_at	7928_at	5095_at
6247_at	7955_at	5098_at
6261_at	7964_at	5100_at
6271_at	7974_at	5119_at
6273_at	8173_at	5122_at
6317_at	8207_at	5131_at
6371_at	8261_at	5141_at
6394_at	8265_at	5142_i_at
6427_at	8331_at	5164_at
6428_at	8375_at	5166_at
6434_at	8387_at	5190_i_at
6437_at	8399_at	5212_at
6444_at	8408_at	5245_at
6462_at	8480_at	5386_at
6479_at	8604_at	5388_at
6480_at	8615_at	5407_at
6483_at	8616_at	5408_at
6486_at	8659_at	5435_at
6525_at	8683_at	5558_at
6541_at	8684_at	5566_at
6550_at	8727_at	5567_at
6556_at	8849_at	5571_at
6576_at	8850_at	5595_at
6580_at	8880_at	5602_at
6607_at	8886_at	5610_at
6612_at	8932_at	5643_at
6617_at	8961_at	5647_s_at
6651_at	8988_at	5661_at
6664_at	9008_at	5680_at
6670_at	9031_at	5691_at
6693_at	9050_at	5698_at
6694_at	9059_at	5705_at
6729_at	9064_at	5709_at
6730_at	9065_at	5748_at
6794_at	9108_at	5750_at
6817_at	9120_at	5764_at
6833_at	9179_at	5781_i_at
6846_at	9308_at	5965_at
6915_at	9310_at	5969_at
6920_at	9323_at	5985_at
6928_at	9341_at	6009_at
6932_at	9348_at	6013_at
6935_at	9365_at	6025_at
6937_at	9388_at	6035_at
6959_s_at	9389_at	6047_at
7057_at	9392_at	6049_at
7058_at	9423_at	6063_at
7075_at	9424_at	6064_at
7105_at	9442_s_at	6068_at
7106_at	9444_at	6069_i_at
7124_at	9451_at	6080_at
7169_at	9466_at	6102_at
7171_at	9481_at	6107_at
7172_at	9483_at	6125_at
7175_at	9490_at	6127_at
7187_at	9493_at	6132_at
7228_at	9532_at	6142_i_at
7230_at	9547_at	6152_at
7254_at	9552_at	6156_at
7268_at	9567_at	6174_at
7285_at	9583_at	6200_at
7295_at	9619_at	6244_at
7299_at	9665_at	6268_at
7313_at	9668_at	6286_at
7314_at	9743_at	6292_at
7315_at	9757_at	6307_at
7318_at	9777_at	6311_at
7320_at	9801_at	6318_at
7321_at	9951_at	6343_at
7322_at	9969_at	6355_at
7403_at	9980_at	6370_at
7422_at	9996_at	6377_at
7432_at		6381_at
7464_at		6407_at
7485_at		6411_at
7545_at		6433_at
7594_at		6438_at
7597_at		6452_at
7604_at		6473_i_at
7654_at		6521_at
7657_at		6535_at
7722_at		6536_at
7733_at		6537_f_at
7738_at		6538_at
7753_at		6547_at
7754_at		6548_at
7771_at		6557_at
7777_at		6558_i_at
7789_at		6560_at
7810_at		6561_at
7857_at		6568_f_at
7861_at		6575_at
7867_at		6622_at
7870_at		6624_at
7945_at		6625_at
7958_at		6632_at
7974_at		6653_at
7981_at		6672_s_at
7982_at		6707_at
7996_at		6813_at
8003_at		6825_at
8010_i_at		6841_at
8020_s_at		6843_at
8025_at		6848_at
8140_at		6866_at
8141_at		6869_at
8173_at		6895_at
8181_at		6901_at
8191_at		6918_at
8193_at		6923_at
8207_at		6930_at
8211_at		7039_at
8226_at		7041_s_at
8264_at		7101_at
8265_at		7103_at
8346_at		7111_at
8387_at		7112_at
8408_at		7114_at
8412_at		7117_at
8426_at		7147_at
8437_at		7190_i_at
8480_at		7200_at
8487_at		7201_at
8513_at		7233_at
8536_at		7234_at
8538_at		7242_at
8545_at		7257_at
8549_at		7262_at
8568_at		7267_at
8576_at		7284_at
8596_at		7303_at
8604_at		7316_s_at
8614_at		7338_at
8616_at		7343_at
8617_at		7344_i_at
8626_at		7348_at
8637_at		7377_at
8659_at		7378_s_at
8671_at		7383_at
8683_at		7398_at
8703_at		7413_at
8717_at		7417_at
8718_at		7425_s_at
8719_at		7428_at
8780_at		7448_at
8781_at		7454_s_at
8850_at		7465_at
8880_at		7539_at
8888_at		7542_at
8889_at		7561_at
8905_at		7567_at
8925_at		7585_at
8938_at		7586_at
8940_at		7587_at
8959_at		7588_at
9013_at		7618_f_at
9022_at		7624_at
9057_at		7625_at
9063_at		7632_i_at
9065_at		7641_at
9111_at		7644_at
9114_at		7650_at
9120_at		7656_s_at
9158_at		7680_at
9162_at		7694_at
9179_at		7705_at
9196_s_at		7707_i_at
9198_s_at		7709_at
9310_at		7723_at
9323_at		7741_at
9329_at		7742_at
9356_at		7762_at
9365_at		7799_at
9369_at		7800_at
9388_at		7806_at
9396_at		7811_at
9416_at		7845_s_at
9423_at		7849_at
9428_at		7854_i_at
9442_s_at		7879_at
9444_at		7882_f_at
9445_at		7883_at
9450_at		7910_at
9454_at		7932_at
9458_at		7947_at
9460_at		7951_at
9465_at		7960_i_at
9481_at		7978_at
9483_at		7984_s_at
9486_at		7987_at
9493_at		7992_at
9515_at		8005_at
9519_at		8012_at
9532_at		8013_at
9536_at		8015_at
9537_at		8022_at
9538_at		8029_at
9552_at		8032_at
9571_at		8168_at
9597_at		8205_at
9618_at		8244_i_at
9639_at		8247_at
9642_at		8252_at
9668_at		8253_at
9702_at		8263_at
9710_at		8269_f_at
9743_at		8271_at
9757_at		8274_at
9802_at		8281_at
9861_at		8292_at
9885_at		8293_at
9894_at		8299_at
9914_at		8300_f_at
9922_at		8309_at
9969_at		8319_at
9980_at		8320_at
9993_at		8321_at
9996_at		8328_at
		8336_at
		8344_at
		8363_at
		8368_i_at
		8370_at
		8371_at
		8384_f_at
		8392_at
		8393_at
		8477_at
		8478_at
		8491_at
		8539_at
		8562_at
		8565_at
		8585_at
		8611_at
		8612_at
		8613_at
		8621_at
		8646_at
		8662_at
		8665_at
		8668_at
		8801_at
		8811_at
		8813_at
		8827_at
		8847_at
		8848_at
		8851_at
		8857_at
		8873_at
		8885_at
		8918_at
		8920_i_at
		8922_at
		8926_at
		8927_at
		8936_at
		8957_at
		8962_at
		8963_at
		8967_at
		8975_at
		8990_at
		8998_at
		9002_at
		9003_at
		9005_at
		9006_s_at
		9015_at
		9017_at
		9027_at
		9028_at
		9032_at
		9035_at
		9038_at
		9039_at
		9075_at
		9076_at
		9094_s_at
		9101_at
		9102_at
		9138_at
		9139_at
		9140_at
		9147_at
		9171_at
		9176_at
		9181_at
		9182_s_at
		9183_s_at
		9286_s_at
		9315_at
		9316_at
		9317_at
		9318_at
		9326_at
		9339_at
		9363_at
		9373_at
		9374_at
		9378_at
		9381_s_at
		9382_at
		9394_at
		9397_at
		9399_at
		9412_at
		9413_f_at
		9420_i_at
		9484_at
		9496_at
		9497_i_at
		9501_at
		9512_at
		9520_at
		9527_at
		9535_at
		9565_at
		9580_at
		9636_at
		9646_at
		9667_at
		9684_s_at
		9686_s_at
		9688_at
		9691_i_at
		9694_at
		9699_at
		9717_at
		9719_at
		9726_at
		9736_at
		9752_at
		9851_at
		9852_at
		9853_at
		9879_f_at
		9880_at
		9882_at
		9889_i_at
		9900_at
		9903_at
		9904_at
		9923_f_at
		9932_at
		9935_at
		9936_at
		9940_at
		9946_at
		9953_at
		9964_at
		9968_s_at
		9994_at
